# Supplementary material for: The inactive X chromosome accumulates widespread epigenetic variability with age
Source: Clin Epigenetics. 2023 Aug 25;15:135. doi: 10.1186/s13148-023-01549-y (PMC10464315; doi:10.1186/s13148-023-01549-y)
Supplement: Supplementary file 2 — Additional file 2. Table S3. The list of age-related differentially methylated CpGs (aDMCs) in males. Table S4 The list of age-related differentially methylated CpGs (aDMCs) in females. Table S5 The list of age-related variably methylated CpGs (aVMCs) in males. Table S6 The list of age-related variably methylated CpGs (aVMCs) in females. [file 13148_2023_1549_MOESM2_ESM.xlsx]

## Sheet: Table S3
Table S3 The list of age-related differentially methylated CpGs (aDMCs) in males.
CpG	Category	Nearest gene	BIOS_Effect.Size	BIOS_Std.error	BIOS_Pvalue	BIOS_Pbonf	Replication	Johannson_Effect.Size	Johannson_Std.error	Johannson_Pvalue	Johannson_PFDR	Reynolds_Effect.Size	Reynolds_Std.error	Reynolds_Pvalue	Reynolds_PFDR
cg00114913	male-specific	LONRF3	0.0199163	0.00222781	3.89636e-19	3.80947e-15	FALSE	0.01858	0.00404546	4.37319e-06	2.73075e-05	0.00724397	0.00436774	0.0972134	0.274056
cg00200463	male-specific	STARD8	0.0264	0.00213302	3.48942e-35	3.4116e-31	FALSE	0.0168399	0.00383767	1.14362e-05	6.19111e-05	0.00497188	0.00301538	0.0991802	0.278781
cg00240113	male-specific	ZIC3	0.0288483	0.00195085	1.76186e-49	1.72257e-45	FALSE	0.0144418	0.00326932	9.99039e-06	5.55118e-05	0.003457	0.0032665	0.28991	0.543773
cg00241296	male-specific	IL1RAPL2	0.0130106	0.00242181	7.77624e-08	0.000760283	FALSE	0.0153874	0.00402722	0.000132996	0.000459376	0.0046311	0.00455102	0.30887	0.559045
cg00374088	male-specific	NALF2	0.0156536	0.00227151	5.52846e-12	5.40518e-08	FALSE	0.00584625	0.00406389	0.150268	0.168458	-0.00899142	0.00403607	0.0258961	0.104511
cg00412010	male-specific	PAK3	0.0248699	0.00214483	4.35623e-31	4.25908e-27	FALSE	0.0142742	0.00373343	0.000131658	0.000456397	0.00394604	0.00463037	0.394099	0.642968
cg00412368	male-specific	FGF13	0.0223498	0.00215392	3.1777e-25	3.10684e-21	FALSE	0.0199575	0.00346786	8.66404e-09	1.44426e-07	0.00811593	0.00380287	0.0328296	0.12487
cg00427681	male-specific	PJA1	0.011797	0.00254355	3.51768e-06	0.0343924	FALSE	0.0116958	0.00439502	0.00778728	0.012836	-0.00203365	0.00493408	0.680219	0.840309
cg00458505	male-specific	NHS	0.0201522	0.00231474	3.14753e-18	3.07734e-14	FALSE	0.0135049	0.00418332	0.00124542	0.00284902	0.00411621	0.00291507	0.157938	0.381799
cg00529027	male-specific	GABRQ	0.0257984	0.00208867	4.77511e-35	4.66862e-31	TRUE	0.0106194	0.00380693	0.00527903	0.00926731	0.00973553	0.00344191	0.00467626	0.0288244
cg00554969	male-specific	TBX22	0.0284751	0.00200529	9.16048e-46	8.9562e-42	TRUE	0.0124879	0.00348108	0.000334051	0.000977674	0.0095918	0.00366266	0.00882381	0.0468125
cg00575851	male-specific	SMIM10L2B	0.0233204	0.00205796	9.12961e-30	8.92602e-26	FALSE	0.0135448	0.00337512	5.99189e-05	0.000238308	0.00423321	0.00336873	0.208892	0.458293
cg00619443	male-specific	CHRDL1	0.0112698	0.00190281	3.16706e-09	3.09643e-05	FALSE	0.00796296	0.00445176	0.0736599	0.0897115	-0.000275502	0.00456773	0.951905	0.982367
cg00622389	male-specific	ARMCX2	0.0197051	0.00199967	6.57581e-23	6.42917e-19	FALSE	0.0194999	0.00312937	4.62719e-10	1.18271e-08	-0.00037225	0.00445668	0.933433	0.977957
cg00685229	male-specific	SEPTIN6	-0.0124065	0.00157383	3.19585e-15	3.12458e-11	TRUE	-0.0167159	0.00326486	3.05622e-07	2.99852e-06	-0.0177998	0.00439488	5.11897e-05	0.000667555
cg00688681	male-specific	GPR173	0.016786	0.00253759	3.71739e-11	3.63449e-07	FALSE	0.0136251	0.00440931	0.00200109	0.00418331	0.000528903	0.00509778	0.917366	0.974829
cg00723997	male-specific	PCSK1N	0.0269287	0.00230297	1.38358e-31	1.35273e-27	FALSE	0.0235914	0.0040766	7.16413e-09	1.27163e-07	0.00603242	0.0044033	0.170694	0.404133
cg00729461	male-specific	CCDC160	0.0203862	0.00225297	1.44856e-19	1.41626e-15	FALSE	0.0112314	0.00405519	0.00561205	0.00973353	-4.43539e-05	0.00346673	0.989792	0.996197
cg00849191	male-specific	PNCK	0.0209389	0.00232534	2.16286e-19	2.11463e-15	FALSE	0.0143591	0.00425148	0.000731678	0.00184527	0.00758954	0.0029836	0.0109668	0.0543232
cg00981879	male-specific	BCOR	0.014744	0.00253129	5.72168e-09	5.59408e-05	FALSE	0.0109927	0.00525981	0.0366227	0.0484846	0.00133596	0.0039366	0.734332	0.875919
cg00993140	male-specific	DACH2	0.0200159	0.00200689	1.98941e-23	1.94505e-19	FALSE	0.00595761	0.00350964	0.0896018	0.106357	0.00386038	0.00388204	0.320018	0.570143
cg01397290	male-specific	PRRG1	0.026568	0.00202758	3.15191e-39	3.08162e-35	FALSE	0.0139461	0.00302164	3.92349e-06	2.52393e-05	0.00612533	0.00433135	0.157307	0.380929
cg01405303	male-specific	ZNF185	0.0114732	0.00230256	6.26734e-07	0.00612757	FALSE	0.00673775	0.00459163	0.142268	0.159863	-0.000601139	0.00337784	0.85875	0.942855
cg01408682	male-specific	FAM9C	-0.0113874	0.00242577	2.67452e-06	0.0261488	FALSE	-0.0036195	0.00488853	0.459054	0.4716	0.0128072	0.00507889	0.0116808	0.0561204
cg01419069	male-specific	NHSL2	-0.0113139	0.00188907	2.10954e-09	2.0625e-05	FALSE	-0.00412589	0.00398276	0.300231	0.316025	-0.000863066	0.00424714	0.83897	0.93615
cg01475387	male-specific	LANCL3	0.0139025	0.00258963	7.93844e-08	0.000776141	FALSE	0.0105492	0.00490532	0.031511	0.0429024	0.00459239	0.00497294	0.355759	0.603531
cg01757402	male-specific	IL1RAPL2	0.0136176	0.00233315	5.32947e-09	5.21062e-05	FALSE	0.00752674	0.00403517	0.0621415	0.0771814	-0.00110249	0.00478338	0.817716	0.926455
cg01762011	male-specific	LOC389895	0.0234726	0.00221072	2.46652e-26	2.41151e-22	FALSE	0.0121625	0.00361004	0.000754217	0.00189493	0.00299855	0.00368339	0.415602	0.663372
cg01825872	male-specific	OPHN1	0.0247898	0.00193159	1.05943e-37	1.0358e-33	FALSE	0.00952292	0.00370597	0.010181	0.0161699	0.00314361	0.00330178	0.341048	0.59087
cg01828474	male-specific	KLHL34	0.0330531	0.00194438	8.30664e-65	8.1214e-61	TRUE	0.0219908	0.00293697	7.01627e-14	5.60424e-12	0.0280759	0.00369554	3.02496e-14	5.95526e-12
cg01891172	male-specific	KLHL34	0.0260348	0.00217926	6.75847e-33	6.60776e-29	FALSE	0.0182666	0.00406912	7.15276e-06	4.14255e-05	0.00814519	0.00445292	0.0673728	0.214023
cg01992935	male-specific	KCNE5	0.0269775	0.00205519	2.32052e-39	2.26878e-35	FALSE	0.0157414	0.00309248	3.57631e-07	3.37723e-06	0.00620236	0.00476893	0.193404	0.437211
cg02127807	male-specific	LRCH2	0.0113528	0.00212229	8.82923e-08	0.000863234	FALSE	0.00526054	0.003718	0.157102	0.174994	-0.000541014	0.00422651	0.898145	0.964883
cg02223323	male-specific	MAP7D2	0.0128468	0.00248872	2.4432e-07	0.00238872	FALSE	0.00353945	0.00468472	0.449931	0.462724	0.00243938	0.00501098	0.626395	0.804335
cg02229344	male-specific	ARHGAP36	0.027458	0.00210153	5.17066e-39	5.05536e-35	FALSE	0.0125706	0.00356946	0.00042877	0.00119993	-0.0018852	0.00387607	0.626706	0.804335
cg02261899	male-specific	DCAF12L1	0.0192038	0.00227126	2.78764e-17	2.72547e-13	TRUE	0.0147841	0.00452977	0.0010994	0.00257018	0.0175529	0.00494606	0.000386894	0.00370278
cg02276461	male-specific	HS6ST2	0.0217256	0.00206879	8.4939e-26	8.30449e-22	FALSE	0.0148842	0.00387338	0.000121695	0.00042727	0.00171985	0.00320993	0.592103	0.788003
cg02283535	male-specific	IL1RAPL2	0.0249181	0.00199425	7.95092e-36	7.77362e-32	FALSE	0.0134101	0.00297827	6.71121e-06	3.94644e-05	0.00767383	0.00384952	0.0462119	0.159907
cg02285579	male-specific	DNAAF6	0.0124294	0.00233941	1.07797e-07	0.00105393	TRUE	0.014429	0.0043994	0.00103892	0.00246182	0.0186984	0.00461269	5.04167e-05	0.000662405
cg02295369	male-specific	ZCCHC12	0.0280251	0.00214249	4.25057e-39	4.15578e-35	FALSE	0.0249491	0.00365752	9.02129e-12	4.32345e-10	0.0106768	0.00479853	0.0260806	0.105034
cg02327549	male-specific	NRK	0.0198147	0.00219727	1.91808e-19	1.8753e-15	FALSE	0.0106273	0.00392697	0.00680515	0.0114534	0.00204639	0.00448121	0.647916	0.82204
cg02580986	male-specific	PWWP3B	0.0146071	0.00254891	9.99948e-09	9.77649e-05	FALSE	0.0182107	0.00487577	0.00018776	0.000615276	0.00766349	0.00515927	0.137442	0.348643
cg02602182	male-specific	BCOR	0.01967	0.00185405	2.70032e-26	2.6401e-22	FALSE	0.00954264	0.00255789	0.000190967	0.000621536	0.00402756	0.00466417	0.387858	0.639137
cg02615131	male-specific	ZNF185	0.015015	0.00228067	4.59287e-11	4.49045e-07	FALSE	0.0101445	0.00422599	0.0163721	0.0244274	0.000329469	0.00290623	0.90974	0.970491
cg02621658	male-specific	STARD8	0.0153456	0.00215476	1.0658e-12	1.04204e-08	FALSE	0.0100544	0.00437899	0.0216732	0.0311012	0.00164062	0.00391514	0.675183	0.838997
cg02639793	male-specific	SNX12	0.0134774	0.0021545	3.96335e-10	3.87497e-06	FALSE	0.017186	0.00425752	5.42295e-05	0.000222132	-0.000416972	0.00509055	0.934717	0.977957
cg02742918	male-specific	IRAK1	-0.0210231	0.00260231	6.54997e-16	6.40391e-12	TRUE	-0.017669	0.00474021	0.000193408	0.000628413	-0.0155033	0.00504857	0.00213468	0.0151562
cg02772106	male-specific	ABCD1	0.0244468	0.00204657	6.87281e-33	6.71955e-29	FALSE	0.00900019	0.0039031	0.0211157	0.0304124	0.00107946	0.00303252	0.721871	0.870095
cg02864732	male-specific	ARHGAP36	0.0275663	0.00205152	3.67144e-41	3.58957e-37	FALSE	0.0207766	0.00323214	1.29191e-10	4.20707e-09	0.00875348	0.00342542	0.0106051	0.0532197
cg02938958	male-specific	ARX	0.0231001	0.00216123	1.15309e-26	1.12738e-22	FALSE	0.0167126	0.0044588	0.000178083	0.000591186	0.00621105	0.0045033	0.167827	0.398667
cg02994943	male-specific	MPP1	0.0203673	0.00207001	7.62917e-23	7.45904e-19	FALSE	0.0112723	0.00354159	0.00145836	0.00321712	0.00184898	0.0032248	0.566399	0.778973
cg03100923	male-specific	FGF13	0.0225164	0.00225847	2.06742e-23	2.02132e-19	FALSE	0.0144684	0.00434237	0.000862468	0.00211968	0.00702276	0.00405602	0.083373	0.244009
cg03140487	male-specific	BCOR	0.0151024	0.00178728	2.91547e-17	2.85045e-13	FALSE	0.00917654	0.00265986	0.000560577	0.00149669	-0.000749609	0.0048142	0.876263	0.949038
cg03202526	male-specific	SOX3	0.0253097	0.00222212	4.69595e-30	4.59123e-26	FALSE	0.017176	0.00327051	1.50633e-07	1.60424e-06	0.00859258	0.00379761	0.0236584	0.097116
cg03280420	male-specific	SLC16A2	0.0121179	0.00229602	1.30756e-07	0.0012784	FALSE	0.00570341	0.00408363	0.162518	0.180294	-0.00499731	0.00408509	0.221215	0.469623
cg03370193	male-specific	DMD	0.0183521	0.00198429	2.27287e-20	2.22218e-16	FALSE	0.0127639	0.00353281	0.000302717	0.000903504	0.00665	0.00302245	0.0277926	0.109852
cg03658985	male-specific	AVPR2	-0.0106172	0.00201134	1.30132e-07	0.0012723	FALSE	-0.0107375	0.0039129	0.00606704	0.0104123	-0.0047616	0.00500785	0.341692	0.59087
cg03675615	male-specific	PAGE4	-0.0253159	0.00187268	1.2157e-41	1.18859e-37	FALSE	-0.0207164	0.00318683	7.99791e-11	3.00627e-09	-0.0119309	0.00471431	0.0113812	0.0552347
cg03718079	male-specific	MTM1	0.0300967	0.00211331	5.0635e-46	4.95059e-42	FALSE	0.0160745	0.00342125	2.62151e-06	1.77857e-05	0.00419661	0.00426605	0.325251	0.577856
cg03769817	male-specific	PCDH19	0.0130181	0.00244512	1.01433e-07	0.000991712	FALSE	0.0126054	0.00452967	0.00538835	0.00944192	-0.000873616	0.00442524	0.843502	0.93735
cg03802424	male-specific	DACH2	0.0175416	0.00232069	4.06851e-14	3.97778e-10	FALSE	0.0117698	0.00391281	0.00262965	0.00522929	-0.00316622	0.00440714	0.472492	0.708739
cg03802931	male-specific	FRMPD4	0.0112179	0.00204142	3.90398e-08	0.000381692	FALSE	0.00862485	0.00398388	0.0303926	0.0415865	-0.00338828	0.00377297	0.369164	0.619149
cg03806192	male-specific	DGKK	0.0228249	0.0022743	1.05873e-23	1.03512e-19	TRUE	0.0125068	0.00403205	0.00192315	0.00405129	0.0131298	0.00431371	0.00233668	0.0164685
cg03989304	male-specific	ZCCHC12	0.0217093	0.0020961	3.88957e-25	3.80283e-21	FALSE	0.0142138	0.00376373	0.00015903	0.000534843	0.00586937	0.00350886	0.0943808	0.268439
cg04128303	male-specific	GRIA3	0.021299	0.00215071	4.03036e-23	3.94048e-19	FALSE	0.0138548	0.00352697	8.5566e-05	0.000319747	-0.000460218	0.00252885	0.855593	0.942026
cg04177426	male-specific	PRRG3	0.0183219	0.0025281	4.25128e-13	4.15647e-09	FALSE	0.0118479	0.00441887	0.00733575	0.0122604	0.0125573	0.00496173	0.0113794	0.0552347
cg04190662	male-specific	PLS3	0.0259146	0.00204727	1.00876e-36	9.86269e-33	FALSE	0.0135478	0.00298273	5.5706e-06	3.36872e-05	0.0106706	0.00445418	0.0165915	0.0734546
cg04225046	male-specific	ARMCX5-GPRASP2	0.0109944	0.00234327	2.70688e-06	0.0264652	FALSE	0.0119526	0.00469445	0.0108931	0.0171869	0.00188981	0.00287807	0.511423	0.73819
cg04297907	male-specific	CLCN4	0.0150232	0.00238253	2.87193e-10	2.80788e-06	FALSE	0.00887001	0.00456383	0.0519504	0.0657787	-0.00942854	0.00358245	0.00849162	0.0452179
cg04302300	male-specific	MID2	0.0251252	0.00201518	1.11643e-35	1.09153e-31	FALSE	0.00907328	0.00384661	0.0183354	0.0269341	0.00986201	0.00499095	0.0481573	0.16439
cg04371585	male-specific	MXRA5	0.0134637	0.00241379	2.43517e-08	0.000238086	FALSE	0.00811534	0.00435177	0.0622041	0.0771814	-0.00306657	0.00462553	0.507352	0.734655
cg04376185	male-specific	SCML1	0.0212493	0.00211922	1.16056e-23	1.13468e-19	FALSE	0.0146391	0.00365101	6.082e-05	0.000239901	0.00167777	0.00374518	0.654166	0.825024
cg04481865	male-specific	SOX3	0.0131635	0.00260095	4.17013e-07	0.00407713	FALSE	0.00988038	0.00423322	0.0195952	0.0285224	0.00688738	0.00465672	0.139135	0.350489
cg04691867	male-specific	TEX13C	0.0110678	0.0021727	3.50489e-07	0.00342673	FALSE	0.00378353	0.0043964	0.38946	0.402694	-0.004199	0.00401696	0.295876	0.546484
cg04702045	male-specific	OPHN1	0.0121188	0.00248214	1.048e-06	0.0102463	FALSE	0.00933882	0.00396642	0.0185491	0.0271855	0.00621149	0.00377452	0.0998383	0.27981
cg04748497	male-specific	ARMCX5-GPRASP2	0.0152132	0.00248053	8.6228e-10	8.43051e-06	FALSE	0.00614031	0.00454404	0.176602	0.194623	-0.0139586	0.0048029	0.00365755	0.0238251
cg05032903	male-specific	PCDH19	0.0260647	0.00221332	5.17232e-32	5.05698e-28	FALSE	0.0149666	0.00351628	2.07779e-05	0.000101095	0.00453819	0.00443971	0.306695	0.557922
cg05064925	male-specific	COL4A6	0.0231916	0.0020965	1.91689e-28	1.87415e-24	FALSE	0.0116898	0.00389369	0.0026799	0.00530173	0.00756535	0.00454325	0.0958757	0.271448
cg05086798	male-specific	PTCHD1	0.0206611	0.0022624	6.70226e-20	6.5528e-16	FALSE	0.0116948	0.00381391	0.00216696	0.00444284	-0.00650922	0.00374683	0.0823411	0.241866
cg05096731	male-specific	SHROOM2	0.0123559	0.002143	8.13226e-09	7.95091e-05	FALSE	0.0101247	0.00427008	0.0177365	0.0261143	-0.000428255	0.00477673	0.928562	0.977957
cg05127178	male-specific	MAGED1	0.0147605	0.00214358	5.74141e-12	5.61338e-08	FALSE	0.00647044	0.00396812	0.102973	0.120145	0.00178445	0.00434018	0.680966	0.840309
cg05134041	male-specific	POU3F4	0.0263111	0.00181399	1.13411e-47	1.10882e-43	TRUE	0.0116347	0.00270205	1.66328e-05	8.39082e-05	0.018562	0.00383598	1.30549e-06	2.84551e-05
cg05135828	male-specific	SLITRK4	0.0151994	0.00227756	2.49744e-11	2.44175e-07	FALSE	0.0127459	0.00416366	0.00220435	0.00451468	0.00472972	0.0045249	0.295901	0.546484
cg05137263	male-specific	NR0B1	0.0248135	0.00217735	4.36801e-30	4.27061e-26	FALSE	0.0170481	0.00300694	1.43151e-08	2.23106e-07	0.00827047	0.00430133	0.054509	0.179852
cg05242815	male-specific	ARX	0.0188878	0.00228429	1.35559e-16	1.32536e-12	FALSE	0.00980193	0.00442676	0.0268119	0.0372183	0.000434492	0.00361406	0.904307	0.967386
cg05445331	male-specific	GPC3	0.0148772	0.00215606	5.19339e-12	5.07758e-08	FALSE	0.00866507	0.00426366	0.0421223	0.0550604	0.00259599	0.00431599	0.547519	0.76749
cg05473496	male-specific	BCOR	0.0179721	0.00207461	4.59911e-18	4.49655e-14	FALSE	0.0076984	0.00391428	0.0492127	0.0627265	0.00647631	0.00506135	0.200699	0.448974
cg05476522	male-specific	FGD1	0.0257934	0.00189652	3.98601e-42	3.89712e-38	FALSE	0.0153191	0.00292618	1.64821e-07	1.7079e-06	-0.00537754	0.00365105	0.140785	0.352331
cg05782106	male-specific	SHROOM2	0.0188219	0.00221849	2.17425e-17	2.12576e-13	FALSE	0.0101394	0.00405371	0.0123755	0.0191475	0.00671492	0.00456402	0.141218	0.352507
cg05788681	male-specific	ESX1	0.0309998	0.00223408	8.87267e-44	8.67481e-40	TRUE	0.0230304	0.00373771	7.20062e-10	1.72545e-08	0.0238384	0.00464429	2.85392e-07	7.59855e-06
cg05829338	male-specific	PRPS1	0.0123891	0.0023707	1.73301e-07	0.00169436	FALSE	0.0091907	0.00450902	0.0415206	0.0543681	-0.000446715	0.0049966	0.928761	0.977957
cg05849875	male-specific	GABRQ	0.0236332	0.00213828	2.13357e-28	2.08599e-24	FALSE	0.0167419	0.0039183	1.93088e-05	9.58935e-05	0.00381337	0.00372479	0.305939	0.557922
cg05893072	male-specific	IRS4	0.0169821	0.00223441	2.95531e-14	2.8894e-10	FALSE	0.0123174	0.00421389	0.00346622	0.00659855	0.00311716	0.0039054	0.424773	0.671563
cg05911774	male-specific	SRPX2	-0.00964311	0.00200481	1.5094e-06	0.0147574	FALSE	-0.004821	0.0048813	0.323325	0.338881	-0.00275958	0.00470525	0.557547	0.771709
cg05922253	male-specific	DGKK	0.0180029	0.00205761	2.14524e-18	2.0974e-14	TRUE	0.0135518	0.00426589	0.00148919	0.00328136	0.0167614	0.0044511	0.000166101	0.00179896
cg05947181	male-specific	SHROOM4	0.0216709	0.00210595	7.78965e-25	7.61594e-21	FALSE	0.00864652	0.00362865	0.0171793	0.0255291	-0.00164636	0.0038055	0.665286	0.831933
cg06077978	male-specific	PCSK1N	0.0252956	0.0022868	1.92687e-28	1.8839e-24	FALSE	0.0219428	0.00354191	5.82116e-10	1.44924e-08	0.00704297	0.00408859	0.0849628	0.247905
cg06104959	male-specific	STARD8	0.0149168	0.00202035	1.54456e-13	1.51012e-09	FALSE	0.00726387	0.00313913	0.0206693	0.0298473	1.5867e-05	0.00428573	0.997046	0.999415
cg06131666	male-specific	SCML2	0.0109484	0.00191439	1.07168e-08	0.000104778	FALSE	0.00650039	0.00358175	0.0695445	0.085132	-0.00876424	0.00488045	0.0725288	0.224254
cg06139288	male-specific	ARHGAP6	0.0282492	0.00203408	7.49472e-44	7.32759e-40	FALSE	0.0123038	0.00332163	0.000212113	0.000676574	0.00686276	0.0036546	0.0604029	0.195926
cg06282524	male-specific	SOX3	0.0303462	0.00199473	2.89275e-52	2.82824e-48	FALSE	0.016259	0.00311262	1.75483e-07	1.78937e-06	0.0107143	0.00470155	0.0226732	0.0940792
cg06408301	male-specific	PRRG1	0.0260435	0.00201905	4.56568e-38	4.46386e-34	FALSE	0.0163258	0.00317649	2.75387e-07	2.73532e-06	0.0040087	0.00415194	0.334294	0.585434
cg06443888	male-specific	IRS4	0.0210729	0.00219879	9.34755e-22	9.1391e-18	FALSE	0.0139061	0.00400709	0.000519737	0.00141124	0.00827074	0.00440647	0.0605242	0.195988
cg06467636	male-specific	CNGA2	-0.0134077	0.0024532	4.6191e-08	0.000451609	FALSE	-0.0125825	0.00439151	0.0041675	0.00766707	0.00449157	0.00502198	0.371118	0.621338
cg06558166	male-specific	GPC4	0.0167537	0.00219166	2.10037e-14	2.05353e-10	FALSE	0.0123911	0.00453924	0.00633793	0.0108068	0.00218138	0.00353969	0.537722	0.761661
cg06650546	male-specific	ZIC3	0.0131704	0.00242886	5.87825e-08	0.000574717	FALSE	0.00883459	0.00412677	0.0322902	0.0438388	0.000710138	0.00473035	0.880667	0.951656
cg06720669	male-specific	KCNE5	0.0289919	0.00198923	4.08362e-48	3.99256e-44	FALSE	0.0180202	0.00314515	1.0071e-08	1.62237e-07	0.00758198	0.00475936	0.111145	0.301222
cg06775759	male-specific	KLHL34	0.029475	0.00194327	5.78463e-52	5.65563e-48	TRUE	0.0180387	0.00302782	2.55907e-09	5.5747e-08	0.0202478	0.00482601	2.72197e-05	0.000398321
cg06779802	male-specific	IRS4	0.0281998	0.00217244	1.57423e-38	1.53912e-34	FALSE	0.0142119	0.00350835	5.10282e-05	0.000212655	0.00737686	0.00320143	0.0212093	0.0896416
cg06915321	male-specific	ZIC3	0.0289563	0.002002	2.05452e-47	2.0087e-43	FALSE	0.0173665	0.00319852	5.64954e-08	7.22012e-07	0.00519916	0.00321215	0.105535	0.290259
cg06964654	male-specific	SOX3	0.0320687	0.0018867	8.60424e-65	8.41236e-61	TRUE	0.0195047	0.00297465	5.49124e-11	2.35118e-09	0.0229346	0.00431612	1.07424e-07	3.37594e-06
cg07312966	male-specific	GPC4	0.0132447	0.00224742	3.78596e-09	3.70154e-05	FALSE	0.00724538	0.00477482	0.129162	0.146329	-0.00373951	0.00470665	0.426895	0.672992
cg07395435	male-specific	MCF2	0.0226372	0.00208697	2.06277e-27	2.01677e-23	FALSE	0.0143758	0.00346283	3.30335e-05	0.000147956	-0.00309809	0.00364871	0.39583	0.643651
cg07553115	male-specific	IRS4	0.0159383	0.00258457	6.9723e-10	6.81682e-06	FALSE	0.010515	0.00481145	0.0288585	0.0398285	0.00536601	0.0045052	0.233626	0.482583
cg07648454	male-specific	TEX13C	0.0110014	0.00212055	2.12556e-07	0.00207816	FALSE	0.00808899	0.00487614	0.0971374	0.113955	0.00223546	0.00306787	0.466205	0.704823
cg07653640	male-specific	CHRDL1	0.0197687	0.00227738	3.94262e-18	3.8547e-14	FALSE	0.0122491	0.00376859	0.00115284	0.00267878	0.00076844	0.00390401	0.843958	0.93735
cg07674139	male-specific	NRK	0.0239034	0.00208628	2.15828e-30	2.11015e-26	FALSE	0.0102866	0.0037066	0.00551655	0.00959639	0.00902831	0.00456891	0.048151	0.16439
cg07688057	male-specific	BCOR	0.0241544	0.00202384	7.78394e-33	7.61036e-29	FALSE	0.0128609	0.0032594	7.95355e-05	0.000300137	0.00759436	0.00511982	0.137988	0.348643
cg07758529	male-specific	IL1RAPL2	0.0162647	0.002406	1.37966e-11	1.3489e-07	FALSE	0.00899946	0.00426684	0.0349304	0.0466306	0.00388096	0.00442728	0.380703	0.630231
cg07809462	male-specific	ZCCHC12	0.0105994	0.00230197	4.13499e-06	0.0404278	FALSE	0.00438801	0.00404476	0.277982	0.294578	0.000583206	0.00357894	0.870554	0.946994
cg07822777	male-specific	ESX1	0.0189963	0.00229527	1.27059e-16	1.24226e-12	TRUE	0.0193662	0.00401612	1.42034e-06	1.07196e-05	0.0140009	0.00415949	0.000762643	0.006556
cg07828380	male-specific	ARHGAP6	0.0193244	0.00242764	1.71813e-15	1.67982e-11	FALSE	0.0150889	0.00447533	0.000747425	0.00188033	0.00493151	0.00400605	0.218317	0.468775
cg07887243	male-specific	MAOB	0.0112563	0.00235612	1.77518e-06	0.017356	FALSE	0.0107271	0.00458894	0.019408	0.0283359	-0.0100769	0.00475615	0.0341143	0.128482
cg07954607	male-specific	TCEAL2	0.0133056	0.002394	2.73086e-08	0.000266996	FALSE	0.0016535	0.00445191	0.710329	0.718955	0.000154698	0.00360548	0.965776	0.985308
cg07994386	male-specific	FRMPD4	0.0199271	0.00232188	9.30015e-18	9.09276e-14	FALSE	0.0106574	0.0041354	0.00996261	0.0158991	0.00456703	0.00444198	0.303879	0.556517
cg08063601	male-specific	AR	0.0225733	0.00216183	1.59817e-25	1.56253e-21	FALSE	0.00783675	0.00414411	0.0586169	0.0733477	-0.00115629	0.00365033	0.751423	0.886119
cg08108619	male-specific	ZNF711	0.0102225	0.00213508	1.68552e-06	0.0164793	FALSE	0.00825823	0.00481917	0.0865979	0.103367	0.00230407	0.00356045	0.517549	0.743404
cg08202860	male-specific	NALF2	0.0258339	0.00222691	4.08188e-31	3.99085e-27	FALSE	0.0218348	0.00398067	4.1299e-08	5.46001e-07	0.00374858	0.00308588	0.22446	0.472847
cg08276328	male-specific	MAGEC1	-0.0205553	0.00237461	4.87408e-18	4.76538e-14	FALSE	-0.0140891	0.00415298	0.000692483	0.00175826	-0.00447621	0.00477681	0.348721	0.59581
cg08415785	male-specific	NR0B1	0.0194047	0.00248638	5.9783e-15	5.84498e-11	FALSE	0.0122089	0.00433526	0.00485988	0.0086612	-0.000945827	0.00518993	0.855392	0.942026
cg08447449	male-specific	KLHL13	0.00982005	0.0020674	2.03475e-06	0.0198937	FALSE	0.0176661	0.00450653	8.85126e-05	0.000329473	7.50917e-05	0.00397807	0.98494	0.996197
cg08476890	male-specific	MCF2	0.0182196	0.00223792	3.91051e-16	3.8233e-12	FALSE	0.0102561	0.00420997	0.014845	0.0225141	0.00529999	0.00502448	0.291502	0.544118
cg08609270	male-specific	SLITRK2	0.0216296	0.00220241	9.15494e-23	8.95079e-19	FALSE	0.0144928	0.00423733	0.000625591	0.00162501	0.00925249	0.0048308	0.0554529	0.181715
cg08617833	male-specific	SMARCA1	0.0210094	0.0026152	9.46725e-16	9.25613e-12	FALSE	0.0209135	0.00434429	1.4793e-06	1.10774e-05	-0.00363188	0.00497031	0.464953	0.703484
cg08637905	male-specific	DACH2	0.0170732	0.00222702	1.76905e-14	1.7296e-10	FALSE	0.0105656	0.00380286	0.00546383	0.00953144	-0.0020381	0.00313631	0.515796	0.741772
cg08719422	male-specific	BGN	-0.0122503	0.00245492	6.03451e-07	0.00589994	FALSE	-0.0114825	0.00474038	0.0154238	0.0232242	0.00341048	0.00479461	0.476889	0.712545
cg08757574	male-specific	SNX12	0.0156631	0.0021746	5.90116e-13	5.76957e-09	FALSE	0.0205009	0.00387294	1.20089e-07	1.35418e-06	0.00104963	0.00499607	0.833597	0.933582
cg08777147	male-specific	BCOR	0.017328	0.00199815	4.2449e-18	4.15024e-14	FALSE	0.00832867	0.0039088	0.0331098	0.0447297	0.00489959	0.00506714	0.333577	0.585434
cg08783090	male-specific	GABRE	0.0332116	0.00193713	6.88147e-66	6.72802e-62	TRUE	0.0156833	0.00271994	8.11512e-09	1.41424e-07	0.016424	0.00386383	2.13087e-05	0.000321644
cg08798116	male-specific	GPC4	0.0118497	0.00230288	2.66709e-07	0.00260762	FALSE	0.0114854	0.00452384	0.0111214	0.0175039	0.00793259	0.00359098	0.0271723	0.108246
cg08812897	male-specific	RPS6KA3	0.0246576	0.00186354	5.76726e-40	5.63865e-36	FALSE	0.0167419	0.00351841	1.95152e-06	1.40642e-05	0.00445562	0.00358821	0.214333	0.464016
cg08818092	male-specific	PCYT1B	0.0217201	0.00197041	2.9567e-28	2.89077e-24	FALSE	0.0109688	0.00331204	0.000927031	0.00224952	0.000896495	0.00484128	0.85309	0.942026
cg08950703	male-specific	ZNF711	0.0090727	0.001583	9.96484e-09	9.74263e-05	FALSE	0.00639618	0.00394657	0.105084	0.12194	0.00315155	0.0027985	0.260098	0.512444
cg08966380	male-specific	EDA	0.0142906	0.0022851	4.0057e-10	3.91637e-06	FALSE	0.0075483	0.00407593	0.0640375	0.0791999	0.00579537	0.00323335	0.0730736	0.225212
cg09112156	male-specific	LDOC1	0.022699	0.00221053	9.76637e-25	9.54858e-21	FALSE	0.0141436	0.00362005	9.34453e-05	0.000343828	0.00760463	0.00352174	0.030824	0.118893
cg09121987	male-specific	PCDH19	0.0245893	0.00206793	1.32125e-32	1.29179e-28	FALSE	0.0157138	0.0033364	2.47965e-06	1.70376e-05	0.00582296	0.00440645	0.186347	0.424395
cg09146364	male-specific	NALF2	0.00971081	0.00177153	4.21525e-08	0.000412125	FALSE	0.0161823	0.00450828	0.000331358	0.000973778	-0.00206339	0.00374075	0.581224	0.78251
cg09158774	male-specific	NR0B1	0.0217949	0.00229309	2.00777e-21	1.963e-17	FALSE	0.0107762	0.0042321	0.0108869	0.0171869	0.00624356	0.00413829	0.131368	0.339855
cg09196081	male-specific	POU3F4	0.0162953	0.00233105	2.73821e-12	2.67715e-08	FALSE	0.0085591	0.00429914	0.0464931	0.0597769	0.00311806	0.00502731	0.53511	0.760984
cg09329826	male-specific	PDZD4	0.0110281	0.00202855	5.43645e-08	0.000531521	FALSE	0.0147272	0.00424574	0.000523001	0.00141801	0.00318678	0.00451703	0.480497	0.714485
cg09513996	male-specific	ERAS	0.0214443	0.00267957	1.21531e-15	1.18821e-11	FALSE	0.0216949	0.00472603	4.42132e-06	2.74293e-05	0.00635358	0.00508091	0.211124	0.460965
cg09525227	male-specific	ESX1	0.0107436	0.00222084	1.31386e-06	0.0128456	FALSE	0.0112676	0.00376081	0.00273491	0.00537725	0.00444164	0.0036067	0.218137	0.468775
cg09610569	male-specific	SLITRK2	0.0267688	0.00202279	5.61419e-40	5.489e-36	TRUE	0.0133724	0.00340088	8.42323e-05	0.000315995	0.0102689	0.00367422	0.00519246	0.0310092
cg09687738	male-specific	HTR2C	0.0271502	0.0020151	2.24234e-41	2.19234e-37	FALSE	0.0146367	0.00289183	4.1617e-07	3.83557e-06	0.00945001	0.00463607	0.0415131	0.14774
cg09725213	male-specific	PABPC5	0.0258555	0.00203809	7.05595e-37	6.8986e-33	FALSE	0.0147453	0.00289048	3.37296e-07	3.24923e-06	0.00961831	0.00449102	0.0322197	0.123284
cg09793609	male-specific	TMEM255A	0.0237387	0.00201625	5.33691e-32	5.2179e-28	FALSE	0.0128742	0.00346628	0.000203907	0.000656439	-0.0025734	0.00408472	0.528691	0.754855
cg09813276	male-specific	ARMCX1	0.0194127	0.00218881	7.3764e-19	7.2119e-15	FALSE	0.012369	0.00400419	0.00200819	0.00419358	0.00328302	0.00349874	0.348069	0.59581
cg09815793	male-specific	POU3F4	0.0221457	0.00224847	6.907e-23	6.75297e-19	TRUE	0.0115396	0.00419511	0.00594646	0.0102328	0.0169131	0.00485412	0.00049348	0.00450477
cg09821007	male-specific	PJA1	0.0120586	0.00247694	1.12544e-06	0.0110034	FALSE	0.00488261	0.00425094	0.250724	0.267169	-0.00350467	0.00504357	0.487131	0.719757
cg09953988	male-specific	NYX	-0.0130641	0.00247376	1.28429e-07	0.00125565	FALSE	-0.00528157	0.00453269	0.243931	0.260365	-0.00717883	0.00484151	0.138136	0.348643
cg09990556	male-specific	ZNF711	0.0165897	0.00207157	1.16305e-15	1.13711e-11	FALSE	0.00305792	0.00421727	0.468395	0.480939	0.000470958	0.00438958	0.914559	0.972385
cg10078687	male-specific	NEXMIF	0.015028	0.00234001	1.34309e-10	1.31314e-06	FALSE	0.00694132	0.00439122	0.113941	0.130637	0.000304639	0.00459313	0.947119	0.981346
cg10172210	male-specific	MAGEB2	-0.0123999	0.00246059	4.66984e-07	0.0045657	FALSE	-0.0139407	0.00464773	0.00270455	0.00533947	0.00115521	0.00497801	0.816489	0.926424
cg10191387	male-specific	GRIA3	0.0149706	0.00215078	3.38961e-12	3.31403e-08	FALSE	0.00677428	0.00417856	0.104975	0.121888	0.00356925	0.00440056	0.417314	0.663893
cg10288278	male-specific	SLITRK4	0.0318437	0.00203921	5.69093e-55	5.56402e-51	FALSE	0.0142162	0.00336605	2.40644e-05	0.000114187	0.00612369	0.00342735	0.073984	0.2271
cg10291990	male-specific	NR0B1	0.0236986	0.00209059	8.71978e-30	8.52533e-26	TRUE	0.0150863	0.00374675	5.66158e-05	0.000227531	0.0178127	0.00446657	6.663e-05	0.00082303
cg10451760	male-specific	ZIC3	0.0280306	0.00204163	6.76024e-43	6.60949e-39	FALSE	0.014147	0.00324192	1.27838e-05	6.8074e-05	0.00339683	0.00313118	0.277993	0.530261
cg10473383	male-specific	ZNF711	0.0257138	0.00220608	2.14126e-31	2.09351e-27	FALSE	0.0161882	0.00358635	6.3667e-06	3.76696e-05	-0.0106581	0.00475935	0.02513	0.102281
cg10482495	male-specific	NHSL2	0.0276996	0.00198958	4.63599e-44	4.53261e-40	FALSE	0.0118919	0.00362274	0.00102862	0.00244345	0.00780249	0.003223	0.0154831	0.0694992
cg10510586	male-specific	PJA1	0.0208769	0.00229031	7.84329e-20	7.66838e-16	FALSE	0.0156894	0.00349844	7.3026e-06	4.21659e-05	0.00569576	0.00448135	0.203731	0.453273
cg10551631	male-specific	NDP	0.0176067	0.00182268	4.46746e-22	4.36784e-18	FALSE	0.00871847	0.00400307	0.0294102	0.0404443	0.00856742	0.00464519	0.0651306	0.208092
cg10674704	male-specific	PTCHD1	0.0172707	0.00233313	1.3377e-13	1.30787e-09	FALSE	0.0083784	0.00469282	0.074202	0.0902355	0.00769216	0.00414566	0.0635289	0.203995
cg10706039	male-specific	NKAP	0.0132624	0.00241779	4.12663e-08	0.00040346	FALSE	0.0120365	0.00503434	0.0168083	0.0250167	0.00537615	0.00491895	0.274417	0.527491
cg10869581	male-specific	BHLHB9	0.0147641	0.0021661	9.3641e-12	9.15528e-08	FALSE	0.0107658	0.00362389	0.00297031	0.00578668	0.00364519	0.00244113	0.135374	0.347406
cg10874556	male-specific	DRP2	0.0255139	0.00248144	8.50446e-25	8.31481e-21	FALSE	0.0171641	0.0039832	1.63914e-05	8.31279e-05	0.00997745	0.00511053	0.0508987	0.17118
cg10986455	male-specific	GDPD2	-0.0107425	0.00226456	2.09809e-06	0.020513	FALSE	-0.00932244	0.00432628	0.0311745	0.0425046	-0.0126489	0.00497429	0.010995	0.0543232
cg10991514	male-specific	DCAF12L2	0.0200796	0.00221289	1.14781e-19	1.12222e-15	FALSE	0.0137119	0.00394961	0.000517165	0.00140625	0.00736065	0.00360619	0.0412393	0.14774
cg11005845	male-specific	LDOC1	0.0197152	0.0023061	1.23992e-17	1.21227e-13	FALSE	0.0132883	0.00437839	0.00240559	0.00486839	0.00515986	0.00451257	0.252856	0.50519
cg11024449	male-specific	SLC7A3	0.0109644	0.00222912	8.71073e-07	0.00851648	FALSE	0.00463507	0.00488276	0.342482	0.357521	-0.000872044	0.00442077	0.843623	0.93735
cg11194545	male-specific	NRK	0.0314381	0.00193054	1.26871e-59	1.24042e-55	TRUE	0.0142849	0.00310969	4.35537e-06	2.72851e-05	0.0169124	0.00434188	9.81247e-05	0.00113316
cg11322406	male-specific	LRCH2	0.0197382	0.00224677	1.56162e-18	1.52679e-14	FALSE	0.011116	0.00371556	0.00277391	0.00544651	-0.00131638	0.0036008	0.714678	0.864378
cg11409998	male-specific	SOX3	0.0267033	0.00213248	5.64575e-36	5.51985e-32	FALSE	0.0171106	0.0035341	1.28819e-06	9.95753e-06	0.0107529	0.00442666	0.0151353	0.0685917
cg11442732	male-specific	GPC3	0.0251207	0.00247154	2.87057e-24	2.80656e-20	TRUE	0.0201816	0.00395301	3.30133e-07	3.19629e-06	0.0206076	0.00508305	5.03108e-05	0.000662405
cg11638117	male-specific	SOX3	0.0273968	0.00213364	9.73273e-38	9.51569e-34	FALSE	0.0209738	0.0032253	7.87928e-11	3.00627e-09	0.0096523	0.00462778	0.0370031	0.13694
cg11654517	male-specific	ARHGEF6	0.0170387	0.00169466	8.79302e-24	8.59694e-20	FALSE	0.0107969	0.00288392	0.000181226	0.000598983	-0.00371013	0.00397695	0.350868	0.598137
cg11721100	male-specific	MAP7D2	0.015578	0.00253312	7.76268e-10	7.58958e-06	FALSE	0.00449359	0.00435921	0.302622	0.318226	0.000868585	0.0050473	0.863367	0.944332
cg11858468	male-specific	CCDC160	0.0205283	0.00212608	4.65904e-22	4.55514e-18	FALSE	0.0132862	0.00419291	0.00153107	0.00336473	0.00434784	0.00354998	0.220668	0.469623
cg11859529	male-specific	SLC7A3	0.0118042	0.00234616	4.87219e-07	0.00476354	FALSE	0.00857859	0.00376986	0.0228717	0.0324298	0.00112598	0.00340843	0.741135	0.880816
cg11875624	male-specific	FGF13	0.0226273	0.0023169	1.57254e-22	1.53747e-18	FALSE	0.0138058	0.00397009	0.000506193	0.00137837	-0.0081843	0.00462171	0.076588	0.231698
cg12105899	male-specific	DCAF12L1	0.0137109	0.00271038	4.22209e-07	0.00412793	FALSE	0.0122131	0.00528183	0.0207617	0.0299474	0.00600745	0.00520109	0.248075	0.500063
cg12111783	male-specific	BCOR	0.011838	0.00188174	3.1545e-10	3.08416e-06	FALSE	0.00455428	0.00273467	0.0958358	0.112503	-0.0020338	0.00464807	0.661708	0.829623
cg12137402	male-specific	EDA	0.0118727	0.00230069	2.46308e-07	0.00240815	FALSE	0.0116027	0.00441178	0.0085403	0.0139334	0.00554618	0.00310405	0.0739771	0.2271
cg12472218	male-specific	SCML1	0.0240981	0.00204753	5.61692e-32	5.49166e-28	FALSE	0.0127487	0.0032856	0.000104382	0.000373323	0.000864828	0.00320905	0.787548	0.908381
cg12481479	male-specific	TSPAN7	0.0222169	0.00208313	1.48223e-26	1.44918e-22	FALSE	0.00770841	0.00381415	0.0432796	0.0561347	0.0034008	0.00397319	0.392032	0.642101
cg12485020	male-specific	CHRDL1	0.012475	0.00217313	9.43641e-09	9.22598e-05	FALSE	0.0152863	0.00438887	0.000495877	0.00135994	-0.000420056	0.00497544	0.932718	0.977957
cg12501871	male-specific	PRRG1	0.0229848	0.00201235	3.25267e-30	3.18013e-26	FALSE	0.0133953	0.00350962	0.000135219	0.000466212	0.00541879	0.00421249	0.198316	0.445166
cg12584551	male-specific	OPHN1	0.0198548	0.00230448	6.9498e-18	6.79481e-14	FALSE	0.0120067	0.00330001	0.000274364	0.00082856	0.00209432	0.0037955	0.581091	0.78251
cg12726278	male-specific	NALF2	0.014368	0.00240342	2.25663e-09	2.2063e-05	FALSE	0.00678529	0.0047179	0.150377	0.168482	-0.00055047	0.00380256	0.884898	0.955152
cg12737514	male-specific	BCOR	0.0269783	0.00180805	2.39858e-50	2.34509e-46	FALSE	0.0160152	0.00251961	2.06755e-10	6.0053e-09	0.00630203	0.00471085	0.180972	0.418483
cg12882438	male-specific	BGN	0.0165837	0.00246731	1.80056e-11	1.76041e-07	FALSE	0.00999053	0.00445953	0.0250736	0.0351875	0.00475937	0.00435131	0.274051	0.527491
cg12914043	male-specific	SLITRK2	0.0217693	0.0021759	1.45263e-23	1.42024e-19	FALSE	0.0116437	0.00315058	0.000219256	0.000695328	-0.00320708	0.00451889	0.477887	0.712971
cg12950231	male-specific	ELF4	-0.012924	0.00212384	1.16333e-09	1.13739e-05	FALSE	-0.0139527	0.00351071	7.05784e-05	0.000270057	-0.00989273	0.00453437	0.02913	0.113964
cg12950441	male-specific	HTR2C	0.0199011	0.00236899	4.4386e-17	4.33962e-13	FALSE	0.0134799	0.00374941	0.000324147	0.000954516	0.00484437	0.00499338	0.331968	0.584425
cg13024202	male-specific	KLHL13	0.0142065	0.00209193	1.11278e-11	1.08796e-07	FALSE	0.0111136	0.00417139	0.00771634	0.0127409	0.00461828	0.00347776	0.184196	0.421868
cg13182391	male-specific	RAI2	0.0201949	0.00232157	3.35381e-18	3.27902e-14	FALSE	0.0144598	0.00423617	0.000641528	0.00165966	0.00736809	0.00290235	0.0111277	0.0544177
cg13187778	male-specific	MAGED1	0.0209002	0.00190796	6.34245e-28	6.20102e-24	FALSE	0.0152432	0.00363432	2.73794e-05	0.000127086	-0.00153762	0.00469072	0.743063	0.882006
cg13192155	male-specific	ERAS	0.0267856	0.0024407	5.06341e-28	4.95049e-24	FALSE	0.0236753	0.00410992	8.3854e-09	1.42713e-07	0.00975065	0.00497825	0.0501538	0.169621
cg13204538	male-specific	TMEM255A	0.0117146	0.00244119	1.59689e-06	0.0156128	FALSE	0.00948283	0.00466934	0.042268	0.0551584	0.000480568	0.00312757	0.877881	0.949181
cg13217661	male-specific	ZIC3	0.0169587	0.00224532	4.25614e-14	4.16123e-10	FALSE	0.0107303	0.00378071	0.00453714	0.00820537	0.00269358	0.00473464	0.569418	0.77946
cg13423140	male-specific	AVPR2	-0.0113111	0.00176761	1.56303e-10	1.52817e-06	FALSE	-0.0156936	0.00374611	2.79799e-05	0.000129247	0.000218314	0.00478123	0.963581	0.984907
cg13440244	male-specific	XAGE3	-0.014006	0.00232615	1.73242e-09	1.69379e-05	FALSE	-0.0145521	0.00449421	0.00120387	0.00277716	-0.000424607	0.00480008	0.929512	0.977957
cg13532816	male-specific	OCRL	0.020526	0.00224992	7.3068e-20	7.14386e-16	FALSE	0.00999195	0.0042786	0.019526	0.028465	-0.00126536	0.00340679	0.710324	0.860634
cg13532885	male-specific	SYN1	0.0129314	0.00273749	2.3148e-06	0.0226318	FALSE	0.014173	0.00509979	0.00545036	0.00952446	0.0098429	0.00497343	0.047805	0.16394
cg13613450	male-specific	ZIC3	0.0134519	0.00260663	2.461e-07	0.00240612	FALSE	0.0159977	0.00439504	0.000272688	0.000828436	-9.70693e-05	0.00502993	0.984603	0.996197
cg13645113	male-specific	FGF13	0.0125951	0.00231547	5.34097e-08	0.000522187	FALSE	0.00637666	0.00414251	0.123726	0.140928	0.00122028	0.00394956	0.757347	0.891302
cg13645631	male-specific	GPR119	-0.0136318	0.00228774	2.5435e-09	2.48678e-05	FALSE	-0.00711328	0.00467386	0.128027	0.14531	-0.00557177	0.00448316	0.213934	0.464016
cg13663706	male-specific	SLITRK2	0.0246186	0.0021537	2.93337e-30	2.86796e-26	FALSE	0.0139838	0.00370074	0.000157677	0.000532159	0.00221263	0.00316137	0.483991	0.71701
cg13675050	male-specific	ZIC3	0.0172612	0.00237381	3.55393e-13	3.47468e-09	TRUE	0.0128649	0.00456095	0.00479238	0.00857796	0.01304	0.00487485	0.00747378	0.0412889
cg13775533	male-specific	PCDH19	0.0387723	0.00174598	2.96236e-109	2.8963e-105	TRUE	0.0231561	0.00249988	1.98974e-20	4.23815e-18	0.0340669	0.00371492	4.71748e-20	4.18756e-17
cg13797960	male-specific	STARD8	0.0183819	0.00193734	2.35057e-21	2.29815e-17	FALSE	0.0112484	0.00394058	0.00431028	0.00786185	0.002094	0.00303287	0.489921	0.720782
cg13915481	male-specific	RAI2	0.0189217	0.00218863	5.35941e-18	5.2399e-14	TRUE	0.0155588	0.0042672	0.00026622	0.000815245	0.00938703	0.00297527	0.00160485	0.0124052
cg13919860	male-specific	TMSB15B	0.0199353	0.00215918	2.63597e-20	2.57719e-16	FALSE	0.0161098	0.00352221	4.79035e-06	2.95277e-05	0.00239161	0.00406311	0.556119	0.771262
cg13929206	male-specific	CXorf58	0.00893911	0.00191091	2.89791e-06	0.0283329	FALSE	0.000948522	0.00347949	0.785158	0.792183	-0.00712559	0.0047683	0.13508	0.347406
cg14007036	male-specific	GPR101	0.0232972	0.00207443	2.88315e-29	2.81885e-25	TRUE	0.0171138	0.00470304	0.000273833	0.00082856	0.0159493	0.00447589	0.000366103	0.00358071
cg14107136	male-specific	ARHGAP6	0.011148	0.00238307	2.89684e-06	0.0283224	FALSE	0.00580266	0.00411811	0.158817	0.176597	-0.00248508	0.00433834	0.566768	0.778973
cg14113919	male-specific	MAP7D2	0.0218282	0.00231121	3.57143e-21	3.49179e-17	TRUE	0.0184467	0.00375329	8.88651e-07	7.31135e-06	0.010871	0.00391297	0.00546622	0.0318503
cg14177924	male-specific	DMD	0.0133018	0.00183848	4.64773e-13	4.54408e-09	FALSE	0.00573786	0.00437015	0.189194	0.206658	0.00901426	0.00501294	0.0721459	0.223431
cg14191036	male-specific	FTSJ1	-0.0167293	0.00222557	5.60933e-14	5.48424e-10	FALSE	-0.0148622	0.00370618	6.06919e-05	0.00023989	-0.00294997	0.00466104	0.526799	0.753638
cg14340500	male-specific	SLITRK4	0.0200871	0.00212813	3.76884e-21	3.6848e-17	FALSE	0.0126211	0.00317835	7.15857e-05	0.000272281	0.00318342	0.00434366	0.463627	0.702587
cg14343687	male-specific	KLHL13	0.0224759	0.00210104	1.04523e-26	1.02192e-22	FALSE	0.0127629	0.003489	0.000254157	0.000785838	-0.00202201	0.00341161	0.553392	0.771262
cg14386202	male-specific	SOX3	0.0244803	0.00201016	4.05599e-34	3.96555e-30	FALSE	0.0155609	0.00322018	1.34958e-06	1.03074e-05	0.00959186	0.00407694	0.0186372	0.0808315
cg14463432	male-specific	GPR101	0.0151869	0.00207794	2.69834e-13	2.63816e-09	FALSE	0.012765	0.00453952	0.00492391	0.00876429	0.0116761	0.0046711	0.0124318	0.059283
cg14495054	male-specific	SOX3	0.0230209	0.00226572	2.97465e-24	2.90831e-20	FALSE	0.0156774	0.00368074	2.05063e-05	0.000100044	-0.00129644	0.00491479	0.791947	0.910996
cg14514403	male-specific	ARX	0.0255467	0.00193897	1.21535e-39	1.18825e-35	TRUE	0.0182374	0.00346584	1.42453e-07	1.54284e-06	0.0140663	0.00471599	0.00285739	0.019633
cg14541448	male-specific	PTCHD1	0.0145097	0.00184731	4.01458e-15	3.92506e-11	FALSE	0.0145611	0.00428892	0.000686142	0.00174521	0.00483782	0.00366262	0.186547	0.424395
cg14688179	male-specific	G6PD	-0.00697148	0.00132186	1.33474e-07	0.00130498	FALSE	-0.00484267	0.00297599	0.103684	0.120727	-0.00925297	0.00342842	0.00695694	0.0389955
cg14720319	male-specific	CCDC160	0.0190667	0.00209155	7.78796e-20	7.61429e-16	FALSE	0.0124624	0.00374015	0.000862072	0.00211968	-0.00608453	0.00346181	0.0788128	0.236069
cg14772107	male-specific	PTCHD1	0.0215942	0.00215045	9.99425e-24	9.77138e-20	FALSE	0.0133022	0.00352473	0.000160675	0.000539428	0.00195301	0.00325484	0.548484	0.76749
cg14804181	male-specific	MTM1	0.0313752	0.00198005	1.50581e-56	1.47223e-52	FALSE	0.016818	0.0033325	4.49573e-07	4.08451e-06	0.0073968	0.00375342	0.0487604	0.166028
cg14828865	male-specific	OPHN1	0.0128456	0.00221788	6.9625e-09	6.80723e-05	FALSE	0.00929307	0.00440773	0.035	0.046691	-0.00342472	0.00433576	0.429599	0.674626
cg14831665	male-specific	ARX	0.0241984	0.00213668	9.84462e-30	9.62509e-26	FALSE	0.0125523	0.00348331	0.000313894	0.000932922	0.00357998	0.00422116	0.396381	0.643651
cg14951132	male-specific	NRK	0.0279037	0.00201028	8.31376e-44	8.12836e-40	TRUE	0.0132572	0.0031632	2.77635e-05	0.000128557	0.0126119	0.00371639	0.00068984	0.00598382
cg14993186	male-specific	RPS6KA6	0.0141244	0.00230873	9.48557e-10	9.27404e-06	FALSE	0.0121603	0.00434539	0.00513511	0.00906447	-0.00620922	0.00455898	0.173206	0.407906
cg15035437	male-specific	ARHGEF9	0.0269752	0.00206582	5.7315e-39	5.60369e-35	FALSE	0.011587	0.00346802	0.000834487	0.00206949	0.0066557	0.00322991	0.0393365	0.142548
cg15162843	male-specific	MID1IP1	0.0144934	0.00215867	1.89308e-11	1.85087e-07	FALSE	0.00389599	0.00359769	0.278847	0.295332	0.00690221	0.00450914	0.125839	0.328656
cg15198729	male-specific	DRP2	0.0281423	0.00229234	1.20848e-34	1.18153e-30	FALSE	0.0156734	0.00370642	2.35034e-05	0.000112079	0.00976604	0.0051154	0.0562436	0.183992
cg15236541	male-specific	SLC16A2	0.0252514	0.00213394	2.62869e-32	2.57007e-28	FALSE	0.0186908	0.00352465	1.13993e-07	1.31641e-06	0.00150405	0.00428965	0.725872	0.870774
cg15452747	male-specific	NALF2	0.0206105	0.0021934	5.6357e-21	5.51002e-17	FALSE	0.0167649	0.00375365	7.95873e-06	4.58165e-05	0.00347402	0.00301691	0.249521	0.50171
cg15511490	male-specific	CDR1	0.010994	0.00218485	4.85617e-07	0.00474787	FALSE	0.00512846	0.00407827	0.20857	0.225637	0.00445744	0.00327653	0.173699	0.408066
cg15521289	male-specific	RNF128	0.013798	0.00214299	1.20521e-10	1.17833e-06	FALSE	0.000801613	0.00390287	0.837267	0.842099	-0.000403159	0.00370899	0.913442	0.971736
cg15579650	male-specific	ARMCX5-GPRASP2	0.0120101	0.0022977	1.7226e-07	0.00168419	FALSE	0.0159555	0.00463901	0.000582961	0.00154217	0.00171601	0.00351541	0.625451	0.804335
cg15737470	male-specific	CLCN4	0.0149101	0.00218347	8.57338e-12	8.38219e-08	FALSE	0.00668663	0.00433129	0.122638	0.139772	0.00184547	0.00498269	0.711102	0.860634
cg15816181	male-specific	POU3F4	0.0282137	0.0020633	1.4507e-42	1.41835e-38	TRUE	0.0146855	0.00345215	2.09977e-05	0.000101905	0.0171442	0.00372318	4.13007e-06	7.68673e-05
cg15850390	male-specific	CDX4	0.0306272	0.00210825	8.13381e-48	7.95242e-44	TRUE	0.0190181	0.00338069	1.84947e-08	2.75801e-07	0.0299097	0.00454117	4.508e-11	3.60076e-09
cg15887754	male-specific	BCOR	0.0285396	0.0019703	1.50878e-47	1.47514e-43	FALSE	0.0170764	0.00322197	1.15821e-07	1.32952e-06	0.00295759	0.00501813	0.555606	0.771262
cg15888279	male-specific	NR0B1	0.0186969	0.002416	1.00366e-14	9.81276e-11	FALSE	0.0117654	0.00408034	0.00393357	0.00737832	0.0017525	0.00508381	0.730303	0.873356
cg15906052	male-specific	MAP3K15	0.0108575	0.0020401	1.02607e-07	0.00100318	FALSE	0.0065699	0.00391604	0.0934077	0.110125	0.00618823	0.00342932	0.0711519	0.221877
cg16108684	male-specific	DCAF12L2	0.0306681	0.00202647	9.7027e-52	9.48633e-48	TRUE	0.0149294	0.00328496	5.49933e-06	3.33614e-05	0.00894479	0.00301556	0.00301493	0.0204227
cg16140952	male-specific	CHRDL1	0.0283429	0.00193775	1.89848e-48	1.85614e-44	FALSE	0.0128672	0.00318229	5.26833e-05	0.000217659	0.00856566	0.00377821	0.0233828	0.0966054
cg16270385	male-specific	GLUD2	0.0155587	0.00200903	9.60375e-15	9.38958e-11	FALSE	0.008384	0.00413013	0.0423606	0.0552041	0.00304819	0.0044053	0.488977	0.720782
cg16272791	male-specific	GPC3	0.0260548	0.00202569	7.34841e-38	7.18454e-34	FALSE	0.0118879	0.00343283	0.000534203	0.0014383	-0.000782124	0.00326253	0.81054	0.922339
cg16401529	male-specific	PABPC5	0.0159357	0.00211498	4.89417e-14	4.78503e-10	FALSE	0.0116178	0.00421717	0.00587145	0.010131	-0.00436543	0.00480499	0.363603	0.613041
cg16414561	male-specific	ARX	0.0241119	0.00206653	1.86121e-31	1.81971e-27	FALSE	0.0126672	0.00383473	0.000955634	0.00230145	0.0026931	0.00468439	0.565352	0.778973
cg16507965	male-specific	ARX	0.0140887	0.00232065	1.27114e-09	1.24279e-05	FALSE	0.0128483	0.00448066	0.00413725	0.00763341	-0.00654203	0.004205	0.119762	0.318866
cg16590821	male-specific	LONRF3	0.0108421	0.00226628	1.71741e-06	0.0167911	FALSE	0.00525301	0.0040743	0.197293	0.214526	-0.000222544	0.003383	0.947551	0.981346
cg16626088	male-specific	SRPX	0.0108276	0.0020461	1.21091e-07	0.00118391	FALSE	0.00559188	0.00489895	0.253685	0.270175	0.00355909	0.00419787	0.396532	0.643651
cg16641638	male-specific	ADGRG2	0.0144179	0.00270685	1.00154e-07	0.000979208	FALSE	0.0126026	0.00513002	0.0140244	0.0213541	0.00353715	0.00516102	0.493117	0.721057
cg16679837	male-specific	AR	0.0131618	0.00234651	2.03395e-08	0.000198859	FALSE	0.00518619	0.00456037	0.255442	0.271895	-0.00379213	0.00420822	0.367521	0.616934
cg16692308	male-specific	MID1	0.0111524	0.00216344	2.53724e-07	0.00248066	FALSE	0.0191785	0.00377099	3.66095e-07	3.44021e-06	-0.00137393	0.00413525	0.739701	0.879657
cg16697940	male-specific	LDOC1	0.0195755	0.00214978	8.56208e-20	8.37115e-16	FALSE	0.0159098	0.00406751	9.17465e-05	0.000338227	0.00476486	0.00458789	0.299003	0.550892
cg16755924	male-specific	ARX	0.0236163	0.0021517	5.00404e-28	4.89245e-24	FALSE	0.0153421	0.00373549	4.00606e-05	0.000174537	0.00507305	0.00413574	0.219959	0.469623
cg16870351	male-specific	ZIC3	0.0179578	0.00193145	1.43677e-20	1.40473e-16	FALSE	0.0110678	0.00423937	0.00903506	0.0146162	0.00765836	0.00382005	0.0449867	0.156231
cg16890879	male-specific	ARX	0.0115577	0.00231682	6.08188e-07	0.00594626	FALSE	0.0124198	0.00444804	0.0052352	0.00919879	0.0102208	0.00480334	0.0333498	0.126597
cg16917996	male-specific	NRK	0.0232886	0.00211852	4.13537e-28	4.04315e-24	TRUE	0.0119474	0.00384895	0.00190878	0.00402545	0.0142452	0.00458375	0.00188505	0.013688
cg16954455	male-specific	ARX	0.0234845	0.00219972	1.31599e-26	1.28664e-22	FALSE	0.0115476	0.00346175	0.000850594	0.00210128	-0.0016864	0.00346783	0.626755	0.804335
cg16976876	male-specific	CLCN4	0.016188	0.0021581	6.33007e-14	6.18891e-10	FALSE	0.0104906	0.00392987	0.00759719	0.0126094	0.00304014	0.00458239	0.507049	0.734655
cg16998810	male-specific	SRPX	0.0106199	0.00211664	5.23868e-07	0.00512186	FALSE	0.00593961	0.00460345	0.196963	0.214412	0.000323333	0.00391478	0.934175	0.977957
cg17036062	male-specific	ARX	0.0284411	0.00193231	4.88786e-49	4.77886e-45	TRUE	0.0199867	0.00344541	6.59293e-09	1.19233e-07	0.0139492	0.00339051	3.88528e-05	0.000539716
cg17281810	male-specific	BCOR	0.00774173	0.00132495	5.12595e-09	5.01164e-05	FALSE	0.00392938	0.00253335	0.120887	0.138022	-0.00836182	0.00401759	0.0374062	0.138165
cg17386265	male-specific	FGF13	0.0158726	0.00232044	7.90068e-12	7.72449e-08	FALSE	0.0108681	0.00426383	0.010806	0.0170776	0.00430825	0.00403959	0.286195	0.540527
cg17388110	male-specific	BCOR	0.0173393	0.0020243	1.07542e-17	1.05144e-13	FALSE	0.00233234	0.00402386	0.562167	0.572926	0.00688101	0.00381519	0.0712968	0.221877
cg17473615	male-specific	MAGED2	-0.0155789	0.00254641	9.47573e-10	9.26442e-06	FALSE	-0.00948952	0.00537921	0.0777135	0.0942294	-0.0144932	0.00502766	0.00394294	0.0252797
cg17482649	male-specific	TSPYL2	0.0133751	0.00271692	8.52677e-07	0.00833662	FALSE	0.0144752	0.00453121	0.00140042	0.00311861	0.00950361	0.00510202	0.0625022	0.201712
cg17517128	male-specific	LINC01203	-0.0144719	0.0025113	8.27676e-09	8.09219e-05	FALSE	-0.00811114	0.00486164	0.095237	0.111937	-0.0199074	0.00499526	6.74051e-05	0.00082303
cg17529435	male-specific	HTR2C	0.0153967	0.00218899	2.01132e-12	1.96647e-08	FALSE	0.00932181	0.00427296	0.0291405	0.0401598	-0.000248323	0.00459044	0.956859	0.983423
cg17533951	male-specific	EFNB1	0.0123337	0.00161589	2.29769e-14	2.24645e-10	FALSE	0.00181404	0.00270289	0.502125	0.51447	-0.00244619	0.00363657	0.501161	0.73059
cg17553592	male-specific	NHS	0.0218572	0.00218845	1.72868e-23	1.69013e-19	FALSE	0.0146121	0.0036485	6.20261e-05	0.000242661	0.00823421	0.00393567	0.0364208	0.13557
cg17592148	male-specific	RNF128	0.0129523	0.00208139	4.88056e-10	4.77172e-06	FALSE	0.00486822	0.0039591	0.218836	0.235547	0.00233068	0.00251137	0.35338	0.60078
cg17710066	male-specific	SCML2	0.0131265	0.00196607	2.44743e-11	2.39285e-07	FALSE	0.00998677	0.00362939	0.00592978	0.0102133	-0.00238216	0.00294922	0.419248	0.666177
cg17814335	male-specific	NEXMIF	0.0265995	0.00252553	6.13591e-26	5.99908e-22	FALSE	0.0159444	0.00455667	0.000466777	0.00128687	0.0102854	0.0050813	0.0429526	0.151083
cg17818432	male-specific	RTL8B	0.0179407	0.00224092	1.18538e-15	1.15895e-11	FALSE	0.00892485	0.00388711	0.0216751	0.0311012	0.00192127	0.0036765	0.601266	0.788003
cg17824401	male-specific	STARD8	0.0141505	0.00230351	8.09672e-10	7.91617e-06	FALSE	0.00486282	0.00449538	0.279369	0.295721	-0.00275756	0.00337702	0.414176	0.662982
cg17825572	male-specific	ZC3H12B	0.0114222	0.002246	3.66474e-07	0.00358301	TRUE	0.0120231	0.00480516	0.0123453	0.0191163	0.015241	0.00425423	0.000340241	0.00336207
cg17832062	male-specific	ADGRG2	0.02094	0.00233366	2.88532e-19	2.82097e-15	FALSE	0.0130766	0.00405566	0.00126288	0.00287864	0.00707805	0.00479757	0.140121	0.351586
cg17935021	male-specific	ARMCX5	-0.0157092	0.0025829	1.1871e-09	1.16063e-05	TRUE	-0.0187423	0.00524929	0.00035638	0.00103512	-0.0260274	0.00473693	3.91647e-08	1.48254e-06
cg18000886	male-specific	ARX	0.032822	0.0020828	5.99469e-56	5.86101e-52	TRUE	0.0202641	0.00366262	3.15382e-08	4.34954e-07	0.0125262	0.00484435	0.00971718	0.049807
cg18102233	male-specific	ARX	0.011672	0.00239465	1.09244e-06	0.0106808	FALSE	0.0160381	0.00489568	0.00105302	0.00248296	0.00574664	0.00470516	0.221955	0.469853
cg18147067	male-specific	ARHGAP6	0.0228433	0.00220407	3.60994e-25	3.52944e-21	FALSE	0.0137068	0.00371208	0.000222076	0.000702506	0.00277625	0.00315532	0.378934	0.627845
cg18273575	male-specific	PRRG1	0.0255744	0.00203422	3.00779e-36	2.94071e-32	FALSE	0.0128656	0.00288762	8.37206e-06	4.76239e-05	0.0010585	0.00430293	0.805685	0.919892
cg18422972	male-specific	BCOR	-0.026116	0.00226362	8.5607e-31	8.36979e-27	TRUE	-0.0260808	0.0043935	2.91646e-09	6.1438e-08	-0.0342467	0.00476712	6.77328e-13	8.11523e-11
cg18581963	male-specific	SOX3	0.0193787	0.00210529	3.42336e-20	3.34702e-16	FALSE	0.01305	0.00339851	0.00012308	0.000430554	6.48976e-05	0.00421685	0.987721	0.996197
cg18610223	male-specific	BCOR	0.019251	0.00203144	2.62926e-21	2.57063e-17	FALSE	0.013231	0.00323077	4.21599e-05	0.000181287	-0.00139204	0.00487468	0.775211	0.901195
cg18702893	male-specific	ZIC3	0.0151081	0.00209876	6.08426e-13	5.94858e-09	FALSE	0.00935465	0.00398283	0.0188368	0.027544	0.00618282	0.00476312	0.194266	0.438493
cg18720642	male-specific	DACH2	0.0162616	0.00232422	2.62285e-12	2.56436e-08	FALSE	0.0036412	0.00437623	0.405387	0.418711	0.00266234	0.00449698	0.553832	0.771262
cg18757172	male-specific	ARX	0.00823068	0.00170686	1.42045e-06	0.0138878	FALSE	0.00650281	0.00393677	0.0985727	0.115363	0.0046262	0.00383459	0.227649	0.475384
cg18769303	male-specific	GABRQ	0.0237936	0.00210203	1.05283e-29	1.02935e-25	FALSE	0.0128872	0.00356184	0.000296733	0.000887422	0.00708502	0.00345779	0.0404616	0.146073
cg18834878	male-specific	NRK	0.0227279	0.00250193	1.04517e-19	1.02187e-15	FALSE	0.0119724	0.00457278	0.00883988	0.0143368	0.0125398	0.0050898	0.013751	0.063367
cg18904224	male-specific	ESX1	0.0120321	0.00248646	1.30465e-06	0.0127556	FALSE	0.0125249	0.00489024	0.0104312	0.0165535	0.00384063	0.00447133	0.390371	0.641252
cg19022384	male-specific	ZIC3	0.0274094	0.00225895	7.00398e-34	6.8478e-30	FALSE	0.0194842	0.00386854	4.73934e-07	4.24547e-06	0.00642969	0.00436089	0.140375	0.351762
cg19053358	male-specific	CHRDL1	0.0234937	0.00207739	1.1815e-29	1.15516e-25	FALSE	0.0185484	0.00393968	2.50041e-06	1.71189e-05	0.00403911	0.00402775	0.315948	0.566048
cg19112977	male-specific	MIR503HG	0.0184297	0.002184	3.21385e-17	3.14218e-13	FALSE	0.00851523	0.00340547	0.0124034	0.0191752	0.00462584	0.00463041	0.317789	0.568284
cg19162841	male-specific	DGKK	0.0289805	0.00212293	1.98575e-42	1.94147e-38	FALSE	0.0205264	0.00322749	2.01926e-10	6.00167e-09	0.0109113	0.00427382	0.0106778	0.0534361
cg19214916	male-specific	SLC16A2	0.0237469	0.00176178	2.08248e-41	2.03604e-37	FALSE	0.0169058	0.00290797	6.1143e-09	1.13797e-07	-0.00480617	0.00419074	0.251442	0.503672
cg19332075	male-specific	SLITRK2	0.0240587	0.00230328	1.53761e-25	1.50332e-21	FALSE	0.0161478	0.00375352	1.69224e-05	8.49222e-05	0.00329994	0.00440983	0.454271	0.694448
cg19407410	male-specific	PCDH19	0.0227243	0.00230505	6.29978e-23	6.15929e-19	FALSE	0.0133981	0.00365905	0.000250614	0.000777392	0.000167597	0.00465847	0.971301	0.987469
cg19441811	male-specific	GPM6B	0.0143846	0.00241103	2.42859e-09	2.37443e-05	FALSE	0.00492861	0.00487004	0.311525	0.32705	0.00222758	0.00500072	0.655994	0.826725
cg19471462	male-specific	BCOR	-0.0151996	0.00239224	2.10204e-10	2.05516e-06	TRUE	-0.0155242	0.0041523	0.000184969	0.000609253	-0.0243765	0.00446864	4.89667e-08	1.77112e-06
cg19585278	male-specific	GLRA4	-0.0143538	0.00231668	5.79753e-10	5.66824e-06	FALSE	-0.00566071	0.00410071	0.167456	0.185022	-0.00029467	0.00460686	0.948999	0.981777
cg19631766	male-specific	OCRL	0.0146142	0.00204531	8.98352e-13	8.78319e-09	FALSE	0.0159588	0.00474185	0.000764026	0.00191456	0.00960693	0.00435244	0.0272965	0.108338
cg19736094	male-specific	SRPX	0.012654	0.00265259	1.83831e-06	0.0179731	FALSE	0.0127526	0.0046327	0.00590999	0.0101884	0.00806453	0.00505846	0.110876	0.301063
cg19754833	male-specific	CHRDL1	0.0161879	0.00229707	1.82548e-12	1.78477e-08	FALSE	0.016619	0.00448555	0.00021139	0.00067539	0.00134227	0.00420071	0.749322	0.885605
cg19821612	male-specific	PNMA3	0.010437	0.00222602	2.75009e-06	0.0268877	FALSE	0.00888365	0.00507351	0.0799484	0.0965728	0.00107883	0.00360601	0.764806	0.89676
cg19859323	male-specific	ZIC3	0.0160374	0.00226712	1.50627e-12	1.47268e-08	FALSE	0.0140671	0.00438281	0.0013292	0.00300837	0.00560614	0.00470899	0.233843	0.482583
cg19997062	male-specific	SLITRK2	0.0213404	0.00220764	4.18027e-22	4.08705e-18	FALSE	0.013209	0.00387356	0.000649545	0.00167363	0.00294133	0.00467926	0.529619	0.754855
cg19998137	male-specific	STARD8	0.0117773	0.00211538	2.58465e-08	0.000252701	FALSE	0.00660426	0.00445878	0.138559	0.156153	-0.00179909	0.0035505	0.612355	0.793929
cg20085077	male-specific	ARMCX4	0.0226533	0.00221502	1.49878e-24	1.46536e-20	FALSE	0.0131242	0.00360724	0.000274458	0.00082856	0.00490321	0.00324733	0.131064	0.339527
cg20134820	male-specific	BGN	0.0180006	0.00242626	1.17948e-13	1.15317e-09	FALSE	0.0113268	0.00440432	0.0101184	0.016097	-0.00169665	0.0035971	0.637161	0.813749
cg20202246	male-specific	PGRMC1	0.0389344	0.0021826	3.54993e-71	3.47077e-67	TRUE	0.0325168	0.003254	1.63722e-23	1.04618e-20	0.0321679	0.0048509	3.32694e-11	2.89898e-09
cg20291321	male-specific	FAM47C	0.0288961	0.00241253	4.65983e-33	4.55592e-29	TRUE	0.0196979	0.00372692	1.25498e-07	1.39081e-06	0.0139043	0.00499236	0.00535089	0.0314652
cg20312916	male-specific	KLHL34	0.0321009	0.00201398	3.39632e-57	3.32058e-53	TRUE	0.0200439	0.00355952	1.7909e-08	2.70327e-07	0.0142197	0.0043678	0.00113161	0.00915317
cg20373036	male-specific	POU3F4	0.025538	0.00217124	6.13293e-32	5.99616e-28	FALSE	0.0157711	0.00360867	1.24057e-05	6.62441e-05	0.00998973	0.00494496	0.0433645	0.151974
cg20442640	male-specific	DGKK	0.0169705	0.00237787	9.54904e-13	9.33609e-09	FALSE	0.0119607	0.00408453	0.0034082	0.00650749	-0.00349465	0.00372417	0.348054	0.59581
cg20480826	male-specific	PLS3	0.0157365	0.00251193	3.73523e-10	3.65193e-06	FALSE	0.0147885	0.00433499	0.000646253	0.00166963	0.00689851	0.00511156	0.177148	0.412627
cg20484507	male-specific	CNKSR2	0.0211448	0.00216295	1.42844e-22	1.39658e-18	FALSE	0.0124975	0.00362794	0.000571489	0.00152159	0.00169658	0.00347483	0.625373	0.804335
cg20597646	male-specific	PCDH19	0.0245262	0.00239271	1.17857e-24	1.15229e-20	FALSE	0.013014	0.00416164	0.00176523	0.0037699	0.00650619	0.0046831	0.164744	0.393294
cg21040569	male-specific	FGF13	0.0330629	0.0019592	6.78587e-64	6.63454e-60	FALSE	0.0141264	0.00280708	4.84301e-07	4.31816e-06	0.00709034	0.00366185	0.0528341	0.17523
cg21142075	male-specific	PLS3	0.013383	0.0021632	6.14494e-10	6.00791e-06	FALSE	0.00715113	0.00478869	0.135349	0.152896	0.00159768	0.00470057	0.733939	0.875919
cg21206285	male-specific	OTUD5	0.00973169	0.00193528	4.94123e-07	0.00483104	FALSE	0.00542422	0.00419598	0.196109	0.213603	0.00797115	0.00415843	0.0552548	0.181494
cg21207958	male-specific	SOX3	0.0219932	0.00212808	4.9062e-25	4.79679e-21	TRUE	0.0173439	0.00355858	1.09457e-06	8.77943e-06	0.0125104	0.00439976	0.00446315	0.0279603
cg21331812	male-specific	BEX1	0.0198118	0.00222878	6.16055e-19	6.02317e-15	FALSE	0.0117556	0.00402089	0.00345984	0.00659296	0.00505215	0.0034079	0.138212	0.348643
cg21341170	male-specific	TMEM47	0.0316771	0.00204958	6.94156e-54	6.78676e-50	FALSE	0.0200894	0.00358261	2.0531e-08	2.98167e-07	0.00610019	0.0029821	0.0407958	0.147003
cg21362390	male-specific	SLITRK2	0.0327189	0.00208057	1.00399e-55	9.81602e-52	FALSE	0.0243552	0.00317794	1.80457e-14	1.57243e-12	0.0100507	0.00463367	0.0300789	0.117436
cg21480420	male-specific	TMEM255A	0.0237984	0.00183448	1.74426e-38	1.70536e-34	FALSE	0.0122008	0.00310997	8.74126e-05	0.000326012	-0.000570779	0.0031569	0.856522	0.942026
cg21484182	male-specific	DCAF12L2	0.0144305	0.00221942	7.9295e-11	7.75267e-07	FALSE	0.0157039	0.00461853	0.000673362	0.00172111	-0.00020151	0.00438777	0.96337	0.984907
cg21595968	male-specific	GPR50	0.0295374	0.0022603	5.02339e-39	4.91137e-35	TRUE	0.0174335	0.00401975	1.4447e-05	7.5463e-05	0.0152543	0.00466446	0.00107421	0.0087804
cg21699341	male-specific	FLNA	-0.0204394	0.00221933	3.27016e-20	3.19724e-16	TRUE	-0.0117269	0.00424257	0.00570809	0.00987581	-0.0222134	0.00483134	4.27052e-06	7.87172e-05
cg21773962	male-specific	SOX3	0.024892	0.0021131	4.95873e-32	4.84815e-28	FALSE	0.0134807	0.00352374	0.000130416	0.000452911	0.0075023	0.00308451	0.0150054	0.0681644
cg21880156	male-specific	ARHGAP6	0.0163736	0.00244016	1.94546e-11	1.90208e-07	FALSE	0.0119818	0.00448336	0.0075285	0.0125279	0.000308539	0.00406837	0.939548	0.978792
cg21890239	male-specific	ZIC3	0.022725	0.00233837	2.51966e-22	2.46347e-18	FALSE	0.0119145	0.00371429	0.00133778	0.00302064	0.00338831	0.00470126	0.47108	0.708282
cg22069989	male-specific	DMD	0.0103245	0.00219025	2.43086e-06	0.0237665	FALSE	0.00158845	0.00490322	0.745969	0.754231	-0.00455411	0.00406313	0.262357	0.515306
cg22363893	male-specific	PAK3	-0.0182861	0.00252816	4.72547e-13	4.6201e-09	TRUE	-0.014862	0.00519032	0.00419102	0.00770297	-0.0136992	0.00517198	0.00807963	0.04363
cg22562219	male-specific	DNASE1L1	0.00867664	0.00190027	4.97122e-06	0.0486036	FALSE	0.00352498	0.00340363	0.300364	0.316025	-0.0104421	0.00435681	0.0165426	0.0734079
cg22569587	male-specific	GPR143	0.0331697	0.00212944	1.04751e-54	1.02415e-50	TRUE	0.0189329	0.0035168	7.30314e-08	8.8051e-07	0.0165293	0.00462287	0.000349492	0.00343578
cg22672606	male-specific	FRMPD4	0.013092	0.00229135	1.10571e-08	0.000108105	FALSE	0.00158536	0.00446206	0.722367	0.730753	0.00207631	0.00453412	0.647002	0.82204
cg22682304	male-specific	SLC16A2	0.0161704	0.00214461	4.69927e-14	4.59448e-10	FALSE	0.00833203	0.00410366	0.0423169	0.0551847	-0.00368784	0.00339047	0.276723	0.528891
cg22698358	male-specific	MXRA5	0.0112261	0.00242702	3.73791e-06	0.0365456	FALSE	0.00854175	0.00439355	0.0518766	0.0657287	0.00396247	0.00482004	0.41103	0.659367
cg22776211	male-specific	NALF2	0.0197172	0.00199513	4.95104e-23	4.84063e-19	FALSE	0.0175525	0.00411141	1.96162e-05	9.69181e-05	0.00625289	0.00294291	0.0336092	0.127078
cg22820312	male-specific	ARX	0.0127533	0.00251538	3.97511e-07	0.00388646	FALSE	0.00623549	0.0041068	0.128931	0.146163	-0.00512904	0.00504298	0.309122	0.559045
cg22926378	male-specific	NLGN4X	0.0120233	0.00231119	1.96914e-07	0.00192523	FALSE	0.00729101	0.00431385	0.0910011	0.107685	0.0024861	0.00477301	0.602459	0.788003
cg22970017	male-specific	LDOC1	-0.0181363	0.00261353	3.93843e-12	3.8506e-08	TRUE	-0.0235264	0.00499945	2.52875e-06	1.72513e-05	-0.0261718	0.00467408	2.1515e-08	9.16537e-07
cg23238793	male-specific	ARX	0.0254301	0.00238005	1.20067e-26	1.17389e-22	TRUE	0.0218379	0.00292674	8.55403e-14	6.55923e-12	0.0165691	0.00440445	0.000168632	0.00181611
cg23238851	male-specific	TMEM47	0.0161626	0.00225695	7.99507e-13	7.81678e-09	FALSE	0.0139513	0.0043265	0.00126139	0.00287864	-0.00434807	0.00406456	0.284731	0.538825
cg23251359	male-specific	DGKK	0.0268889	0.00223473	2.40415e-33	2.35053e-29	FALSE	0.0194805	0.00339941	1.00093e-08	1.62237e-07	0.00982546	0.00426475	0.0212297	0.0896416
cg23299641	male-specific	KCNE5	0.0247958	0.00212164	1.48374e-31	1.45065e-27	FALSE	0.0176206	0.0031956	3.50712e-08	4.76819e-07	0.00587366	0.00477264	0.218437	0.468775
cg23486379	male-specific	PRRG3	0.0134694	0.00193369	3.26852e-12	3.19564e-08	FALSE	0.0139014	0.00436025	0.00143151	0.00316152	0.00637322	0.00465717	0.171164	0.404323
cg23623404	male-specific	TEX13C	0.019358	0.00234736	1.62786e-16	1.59156e-12	TRUE	0.0132013	0.00384955	0.000605109	0.00158253	0.0116755	0.00420052	0.00544364	0.0318154
cg23627980	male-specific	SCML1	0.017002	0.00225901	5.21876e-14	5.10239e-10	FALSE	0.0134551	0.00416246	0.00122714	0.00281729	-0.000309837	0.00347104	0.928873	0.977957
cg23690264	male-specific	SLITRK4	0.0257247	0.00215727	8.8072e-33	8.6108e-29	FALSE	0.0142886	0.00339173	2.52249e-05	0.000118811	0.00286284	0.00406441	0.481204	0.714538
cg23722334	male-specific	DNAAF6	0.0301876	0.00230521	3.49858e-39	3.42056e-35	TRUE	0.0170634	0.00420655	4.98372e-05	0.000209513	0.0265277	0.00459054	7.52434e-09	3.51809e-07
cg23777740	male-specific	ZIC3	0.018451	0.00242309	2.64394e-14	2.58498e-10	FALSE	0.0131233	0.00453466	0.00380371	0.00715576	0.0067268	0.00472243	0.15432	0.376377
cg23990273	male-specific	GABRQ	0.0159734	0.00230548	4.25517e-12	4.16028e-08	FALSE	0.0100768	0.00387383	0.00928824	0.0150029	0.00335082	0.00325971	0.303972	0.556517
cg24000218	male-specific	ADGRG2	0.0217011	0.00244572	7.11443e-19	6.95578e-15	FALSE	0.00987177	0.00439325	0.0246379	0.0346521	-0.000974947	0.00441767	0.825332	0.93161
cg24202706	male-specific	GABRQ	0.023332	0.00232892	1.26595e-23	1.23772e-19	FALSE	0.0152966	0.00419899	0.000269557	0.000821527	-0.00249769	0.00399779	0.532124	0.757861
cg24328927	male-specific	PNMA3	0.0142578	0.00217168	5.19144e-11	5.07567e-07	FALSE	0.0143145	0.00438306	0.00109131	0.00255438	0.00219071	0.00363322	0.546531	0.76749
cg24383344	male-specific	ARX	0.0263275	0.00230703	3.64742e-30	3.56608e-26	FALSE	0.0202541	0.00351636	8.4124e-09	1.42713e-07	0.00413666	0.004879	0.396522	0.643651
cg24392532	male-specific	BHLHB9	0.0143588	0.00246733	5.90063e-09	5.76904e-05	FALSE	0.00491649	0.00409179	0.229538	0.246375	-0.00611088	0.00398241	0.124915	0.327503
cg24401557	male-specific	FGF13	0.028928	0.00193732	2.04126e-50	1.99574e-46	FALSE	0.015288	0.0031539	1.25131e-06	9.71158e-06	0.0068589	0.00370267	0.0639655	0.205053
cg24536689	male-specific	NHS	0.0166846	0.00231551	5.77975e-13	5.65087e-09	FALSE	0.0100088	0.00411185	0.0149273	0.0226211	0.00798962	0.00321906	0.0130658	0.0613901
cg24691854	male-specific	SOX3	0.0332995	0.00210818	3.34861e-56	3.27394e-52	TRUE	0.0190997	0.00305762	4.19458e-10	1.08662e-08	0.017615	0.00499101	0.000416588	0.0039147
cg24754154	male-specific	IRS4	0.0162608	0.00212777	2.13585e-14	2.08822e-10	TRUE	0.0142622	0.00440861	0.00121609	0.00279862	0.0130258	0.0049784	0.00888477	0.0469204
cg24780240	male-specific	EFNB1	-0.0192088	0.00218764	1.62566e-18	1.58941e-14	TRUE	-0.020098	0.00486099	3.55652e-05	0.000158555	-0.0207282	0.00498286	3.1839e-05	0.000458913
cg24818939	male-specific	ARMCX5-GPRASP2	0.0121283	0.00223662	5.87348e-08	0.00057425	FALSE	0.00876063	0.00465666	0.0599293	0.0748433	0.00144946	0.00347668	0.676744	0.839456
cg24880787	male-specific	SLITRK2	0.0193967	0.00219034	8.32821e-19	8.14249e-15	FALSE	0.0134961	0.00384421	0.000446835	0.00124322	0.00442285	0.00422777	0.295496	0.546484
cg25073957	male-specific	RNF128	0.0223924	0.00231849	4.53755e-22	4.43636e-18	FALSE	0.00851585	0.00395427	0.0312728	0.0426083	0.00296992	0.00382506	0.437491	0.678536
cg25075572	male-specific	KLHL34	0.0146569	0.00226229	9.24656e-11	9.04036e-07	FALSE	0.00332939	0.00426786	0.435328	0.448186	-0.00196472	0.0052011	0.705616	0.857203
cg25085925	male-specific	AR	0.01839	0.00226093	4.15956e-16	4.0668e-12	FALSE	0.00964135	0.0038149	0.0114947	0.0180174	0.00569265	0.00478049	0.233729	0.482583
cg25237542	male-specific	SLITRK4	0.0204504	0.00218844	9.21282e-21	9.00738e-17	FALSE	0.0150782	0.00323212	3.08481e-06	2.03917e-05	0.00360179	0.003374	0.285739	0.540199
cg25402895	male-specific	PIN4	0.0145333	0.00227015	1.53447e-10	1.50025e-06	FALSE	0.0136246	0.00466985	0.00352765	0.00669556	0.00783599	0.00450933	0.0822586	0.241866
cg25424856	male-specific	SHROOM4	0.0150447	0.00226209	2.91482e-11	2.84982e-07	FALSE	0.0106264	0.00465255	0.0223719	0.0319337	-0.000218401	0.0035285	0.950645	0.982367
cg25452717	male-specific	RPS6KA6	0.0199544	0.0021255	6.10761e-21	5.97141e-17	FALSE	0.0127751	0.00376042	0.000680644	0.00173741	0.00295776	0.00431075	0.492627	0.720984
cg25528646	male-specific	GABRE	0.0282038	0.00210619	6.83297e-41	6.6806e-37	FALSE	0.0180497	0.00344466	1.60652e-07	1.6829e-06	0.00514603	0.00313859	0.101089	0.281677
cg25548414	male-specific	ARHGAP36	0.0178916	0.00236372	3.75422e-14	3.6705e-10	FALSE	0.0132176	0.00437895	0.00254083	0.00508431	0.00238683	0.00464593	0.607429	0.790545
cg25813447	male-specific	MID1IP1	0.0158802	0.00213381	9.90582e-14	9.68492e-10	FALSE	0.00367833	0.00343267	0.283915	0.300367	-0.0022623	0.00455453	0.61939	0.801195
cg25848037	male-specific	SLC16A2	0.0186414	0.00217766	1.12572e-17	1.10061e-13	FALSE	0.0162811	0.00421813	0.000113484	0.000401383	-0.00277148	0.00377855	0.463267	0.702587
cg25870731	male-specific	LDOC1	0.019018	0.00224208	2.20743e-17	2.1582e-13	FALSE	0.00991383	0.00388831	0.0107831	0.0170695	0.00128107	0.00324427	0.692938	0.847169
cg25873934	male-specific	ARHGAP6	0.0119904	0.00238519	4.98187e-07	0.00487078	FALSE	0.0105682	0.00467487	0.0237812	0.0335951	-0.00024951	0.00379779	0.947618	0.981346
cg25875683	male-specific	PLXNB3	-0.022719	0.00223523	2.86876e-24	2.80478e-20	TRUE	-0.0231303	0.00484449	1.80093e-06	1.3127e-05	-0.0269711	0.00440733	9.38098e-10	5.28922e-08
cg25888700	male-specific	KLHL34	0.0266056	0.00213057	8.72902e-36	8.53436e-32	TRUE	0.0202456	0.0037137	4.99198e-08	6.46596e-07	0.0125085	0.00367738	0.000670232	0.00589374
cg25967516	male-specific	ARMCX1	0.0113603	0.00224592	4.23262e-07	0.00413823	FALSE	0.0115298	0.00396146	0.0036086	0.00682892	-0.0027412	0.00416602	0.510545	0.738095
cg26010110	male-specific	SMARCA1	0.0191528	0.00268515	9.83183e-13	9.61258e-09	FALSE	0.0212927	0.00446059	1.81045e-06	1.31464e-05	-0.00506397	0.0050832	0.319144	0.569646
cg26157279	male-specific	RPS6KA6	0.0245728	0.00216838	9.07599e-30	8.87359e-26	TRUE	0.0132599	0.00381047	0.000501701	0.00136808	0.00986542	0.00370454	0.00774332	0.0426328
cg26318441	male-specific	SHROOM2	0.0118623	0.00246734	1.5265e-06	0.0149246	FALSE	0.0106194	0.00358078	0.0030203	0.00587768	-0.00186021	0.00499566	0.70962	0.860582
cg26351354	male-specific	IQSEC2	-0.0123923	0.00199737	5.49362e-10	5.37111e-06	FALSE	-0.00416522	0.00391527	0.287402	0.303463	-0.00877562	0.00448075	0.0501697	0.169621
cg26351479	male-specific	DCAF12L1	0.0197378	0.00228946	6.62763e-18	6.47983e-14	TRUE	0.0177989	0.00450188	7.6969e-05	0.000292177	0.0239438	0.00482159	6.83625e-07	1.68014e-05
cg26363802	male-specific	TMEM187	-0.0140472	0.00222234	2.60019e-10	2.54221e-06	FALSE	-0.0103405	0.00472437	0.0286137	0.039576	-0.0011706	0.00440576	0.790473	0.910659
cg26383972	male-specific	HTR2C	0.0290366	0.00220949	1.89845e-39	1.85611e-35	TRUE	0.0184924	0.00360943	3.00136e-07	2.96578e-06	0.0128476	0.00482579	0.00776152	0.0426328
cg26401825	male-specific	PCDH19	0.0164342	0.00223327	1.8557e-13	1.81432e-09	FALSE	0.0124737	0.00454816	0.00609591	0.0104431	0.0038249	0.00399124	0.337899	0.587798
cg26439324	male-specific	MTM1	0.0301533	0.00202958	6.2731e-50	6.13321e-46	FALSE	0.0167551	0.00347786	1.4526e-06	1.09202e-05	0.00220223	0.00382969	0.565264	0.778973
cg26491060	male-specific	HCFC1	-0.020883	0.0023834	1.92078e-18	1.87794e-14	TRUE	-0.014051	0.0049472	0.00450851	0.00816901	-0.0212463	0.0046627	5.19734e-06	9.19373e-05
cg26777760	male-specific	HS6ST2	0.0198278	0.00213711	1.72962e-20	1.69105e-16	FALSE	0.0182054	0.00396174	4.32081e-06	2.72467e-05	0.00404431	0.00341628	0.236479	0.48533
cg26793903	male-specific	ZIC3	0.0160696	0.00239689	2.0231e-11	1.97798e-07	FALSE	0.0133849	0.00434311	0.0020571	0.00427243	0.00649484	0.00488828	0.183962	0.421836
cg26899005	male-specific	HCFC1	-0.0182797	0.00185287	5.86847e-23	5.7376e-19	FALSE	-0.0177074	0.00409552	1.5351e-05	7.93202e-05	-0.00726116	0.00502855	0.148743	0.365097
cg26968501	male-specific	POU3F4	0.0234301	0.0022273	7.02315e-26	6.86654e-22	FALSE	0.0105864	0.00378659	0.00517769	0.00912283	0.00688044	0.00443256	0.120602	0.320214
cg27076487	male-specific	LDOC1	0.0224613	0.00212743	4.66605e-26	4.562e-22	FALSE	0.0135986	0.00398716	0.000648217	0.00167245	-0.00175838	0.00390255	0.652298	0.82479
cg27080287	male-specific	SOX3	0.0308413	0.00212526	1.01999e-47	9.97246e-44	TRUE	0.0169108	0.00357372	2.22321e-06	1.56687e-05	0.0179665	0.0050471	0.000371201	0.00361214
cg27166673	male-specific	ARHGAP6	0.010727	0.00207381	2.30874e-07	0.00225726	FALSE	0.00650188	0.0045464	0.152684	0.170568	0.00829933	0.00481763	0.0849431	0.247905
cg27260927	male-specific	SYTL4	0.0231591	0.00184555	4.04623e-36	3.956e-32	FALSE	0.0119603	0.0028261	2.31547e-05	0.000110969	0.00415736	0.00319555	0.193264	0.437211
cg27296664	male-specific	SLITRK4	0.0280564	0.00167346	4.36532e-63	4.26798e-59	FALSE	0.0122424	0.00241451	3.97127e-07	3.71267e-06	0.00196189	0.00347721	0.572609	0.780691
cg27309655	male-specific	DCAF12L2	0.0240932	0.0022512	9.91653e-27	9.69539e-23	FALSE	0.0166094	0.0040514	4.1375e-05	0.000179042	0.00290557	0.00363241	0.423769	0.671376
cg27326620	male-specific	ZC4H2	0.0287552	0.00200091	7.86102e-47	7.68572e-43	FALSE	0.0219495	0.00354959	6.26272e-10	1.53918e-08	0.0117234	0.0045934	0.010704	0.0534361
cg27348515	male-specific	ARMCX2	0.0217943	0.00159814	2.40137e-42	2.34782e-38	FALSE	0.0186317	0.00289863	1.29482e-10	4.20707e-09	-0.0044665	0.00393428	0.256259	0.508013
cg27350602	male-specific	ZIC3	0.0275072	0.00218173	1.90755e-36	1.86501e-32	TRUE	0.0152782	0.00313653	1.11002e-06	8.82946e-06	0.0143656	0.00468602	0.00217219	0.0153656
cg27387615	male-specific	ZIC3	0.0222859	0.00239028	1.12492e-20	1.09983e-16	FALSE	0.0117038	0.00413935	0.00469207	0.0084299	0.00685187	0.00491729	0.163492	0.391463
cg27441045	male-specific	CENPI	0.0147783	0.00267676	3.37165e-08	0.000329647	FALSE	0.00713225	0.0045464	0.116702	0.133535	0.00677666	0.00507305	0.18161	0.419452
cg27452062	male-specific	CHRDL1	0.0227191	0.00228889	3.21353e-23	3.14186e-19	FALSE	0.0118956	0.00412701	0.00394686	0.0073888	0.00254546	0.00481088	0.596733	0.788003
cg27496085	male-specific	L1CAM	0.0167915	0.00235156	9.29212e-13	9.0849e-09	FALSE	0.0144185	0.00424551	0.000683353	0.00174201	0.00250909	0.00465161	0.58961	0.78688
cg27496708	male-specific	GPC3	0.018136	0.00219599	1.47274e-16	1.4399e-12	FALSE	0.0053328	0.00403907	0.186733	0.204436	0.00224931	0.00410264	0.583515	0.78251
cg27548075	male-specific	MAGED1	0.026047	0.00168896	1.16595e-53	1.13995e-49	FALSE	0.018609	0.00309283	1.77869e-09	4.15824e-08	0.00309286	0.00463553	0.50464	0.733915
cg27554875	male-specific	RTL3	0.00944862	0.00178487	1.19853e-07	0.0011718	FALSE	0.000671104	0.00347612	0.846911	0.851352	-0.00297758	0.00410931	0.468702	0.706029
cg27606669	male-specific	NRK	0.0143917	0.00211186	9.44635e-12	9.23569e-08	FALSE	0.00969741	0.00391101	0.0131561	0.0201761	0.00632721	0.00301479	0.035841	0.133932
cg27609596	male-specific	PTCHD1	0.0219515	0.002091	8.8152e-26	8.61862e-22	FALSE	0.0133539	0.00341976	9.42598e-05	0.000344673	0.00153182	0.00339317	0.651671	0.82479
cg27637296	male-specific	PHKA2-AS1	0.00912701	0.00198958	4.48789e-06	0.0438781	FALSE	0.00349764	0.00385986	0.364852	0.37827	0.0123615	0.00495498	0.0126041	0.0598071
cg00005617	male-specific	EFNB1	-0.0123523	0.00241749	3.22946e-07	0.00315745	FALSE	-0.00369278	0.00413432	0.37175	0.384797	0.00313654	0.00427375	0.463005	0.702587
cg00006815	male-specific	IL1RAPL2	0.0159688	0.00232077	5.9509e-12	5.8182e-08	FALSE	0.0128678	0.00430142	0.00277582	0.00544651	0.00610716	0.0043681	0.162075	0.388859
cg00040419	male-specific	TCEANC	-0.0104603	0.00196874	1.07712e-07	0.0010531	FALSE	-0.0194186	0.00443488	1.19445e-05	6.39598e-05	-0.00746809	0.00465483	0.108632	0.296581
cg00040455	male-specific	NR0B1	0.0274099	0.00191881	2.71931e-46	2.65867e-42	TRUE	0.0139781	0.00291337	1.60319e-06	1.18661e-05	0.0124011	0.00448862	0.005731	0.0330914
cg00040923	male-specific	ARMCX1	0.0143051	0.00262091	4.81305e-08	0.000470572	FALSE	0.012101	0.00498649	0.0152346	0.0230503	0.0123619	0.00506005	0.0145642	0.066475
cg00098732	male-specific	HS6ST2	-0.0185171	0.00205589	2.1199e-19	2.07262e-15	FALSE	-0.00699099	0.00350034	0.0458	0.0591727	-0.00424847	0.00445689	0.34047	0.590863
cg00141845	male-specific	UPRT	-0.0154841	0.00258829	2.19929e-09	2.15025e-05	TRUE	-0.0193096	0.0051902	0.000198914	0.000644027	-0.0186531	0.00505167	0.000222099	0.00233528
cg00148031	male-specific	ARX	0.0134516	0.00244381	3.70552e-08	0.000362289	FALSE	0.00777206	0.00409866	0.057928	0.0725804	0.00128994	0.00489777	0.792264	0.910996
cg00158454	male-specific	ZIC3	0.0259262	0.0019715	1.69109e-39	1.65338e-35	FALSE	0.0190528	0.00336738	1.53114e-08	2.36709e-07	0.00855346	0.00425268	0.0442929	0.154381
cg00179598	male-specific	SRPX	-0.0136874	0.00241572	1.46199e-08	0.000142939	FALSE	-0.00883563	0.00371102	0.0172696	0.0255446	-0.00148523	0.00456241	0.744775	0.882406
cg00188257	male-specific	TMEM47	-0.014441	0.00237586	1.21526e-09	1.18816e-05	FALSE	-0.01106	0.00386539	0.00421915	0.00774723	-0.000210061	0.00470109	0.96436	0.984907
cg00191052	male-specific	CHST7	-0.014237	0.00246364	7.52213e-09	7.35439e-05	FALSE	-0.00893593	0.00372258	0.0163741	0.0244274	-0.0109346	0.00469637	0.0198959	0.0853254
cg00203568	male-specific	ARHGEF6	-0.0124972	0.00216093	7.32726e-09	7.16386e-05	FALSE	-0.00915387	0.00508838	0.0720227	0.0879972	-0.00303271	0.00411066	0.460657	0.7003
cg00230685	male-specific	SCML1	0.0166322	0.00222827	8.38238e-14	8.19545e-10	FALSE	0.00951884	0.00402656	0.0180781	0.0265765	0.00759314	0.00381273	0.0464233	0.160348
cg00238131	male-specific	CITED1	0.0149696	0.00224544	2.61703e-11	2.55867e-07	FALSE	0.00611754	0.00400665	0.1268	0.144173	0.00234821	0.00399068	0.556248	0.771262
cg00261039	male-specific	BCOR	0.0268977	0.00211325	4.12582e-37	4.03382e-33	TRUE	0.0168939	0.00334231	4.3137e-07	3.95663e-06	0.0140674	0.00502527	0.005121	0.030678
cg00291164	male-specific	ZDHHC9	0.0197932	0.00258152	1.75705e-14	1.71787e-10	FALSE	0.0233545	0.0048289	1.32215e-06	1.01382e-05	-0.00625743	0.00493127	0.204467	0.453273
cg00304884	male-specific	SMIM10L2A	-0.0126647	0.00231095	4.2461e-08	0.000415141	FALSE	-0.00857792	0.00435321	0.0487832	0.0623034	-0.00249441	0.00478753	0.602351	0.788003
cg00328965	male-specific	ELF4	-0.00983441	0.00212885	3.84507e-06	0.0375932	FALSE	-0.0143003	0.00431297	0.000914278	0.00222138	-0.00478356	0.00416031	0.250222	0.501754
cg00348113	male-specific	SLC7A3	-0.018685	0.00230054	4.58552e-16	4.48326e-12	FALSE	-0.00463458	0.00369564	0.209818	0.226859	-0.000932968	0.00491709	0.849513	0.940795
cg00349460	male-specific	PLXNB3	-0.020555	0.00238121	6.02158e-18	5.8873e-14	TRUE	-0.0201415	0.00427126	2.41011e-06	1.66794e-05	-0.0249	0.00469242	1.11792e-07	3.40168e-06
cg00369477	male-specific	HTR2C	0.0214559	0.00246778	3.48666e-18	3.4089e-14	TRUE	0.0111084	0.00416354	0.00762979	0.0126525	0.0136951	0.00487449	0.00496124	0.0301927
cg00389552	male-specific	BCOR	-0.0148102	0.00260795	1.35592e-08	0.000132569	TRUE	-0.0183412	0.00542806	0.000727599	0.00183769	-0.0233615	0.00478912	1.07152e-06	2.41434e-05
cg00391379	male-specific	SHROOM2	-0.015692	0.00236054	2.97872e-11	2.91229e-07	FALSE	-0.00548519	0.0040062	0.170945	0.188768	5.29293e-05	0.00503263	0.991609	0.996808
cg00403724	male-specific	TNMD	-0.0188618	0.00202213	1.08217e-20	1.05804e-16	FALSE	-0.011321	0.00402773	0.00494222	0.00878872	-0.00830543	0.00488364	0.0890059	0.255426
cg00404599	male-specific	TSC22D3	0.0140465	0.00177761	2.7465e-15	2.68526e-11	FALSE	0.0142474	0.00338445	2.55754e-05	0.000119873	-0.00559283	0.00414786	0.177541	0.413041
cg00426668	male-specific	CAPN6	-0.0217663	0.00191901	8.07995e-30	7.89977e-26	FALSE	-0.0116099	0.00347213	0.000826538	0.00205243	-0.00647392	0.00466272	0.165002	0.39342
cg00451631	male-specific	ARX	0.0149643	0.00238458	3.48616e-10	3.40841e-06	FALSE	0.0109184	0.00395184	0.00572947	0.00990388	-0.00283529	0.00486497	0.56003	0.772915
cg00473051	male-specific	BCOR	0.0204372	0.00192206	2.09335e-26	2.04667e-22	FALSE	0.0114696	0.0035422	0.00120378	0.00277716	-0.00589357	0.0046084	0.200941	0.448974
cg00484940	male-specific	DACH2	0.0248326	0.00190205	5.89854e-39	5.76701e-35	FALSE	0.0102261	0.00312219	0.00105548	0.00248342	0.0100586	0.00406898	0.0134354	0.0625271
cg00488364	male-specific	IL13RA2	-0.0102838	0.00201378	3.27809e-07	0.00320499	FALSE	-0.0044323	0.00450136	0.324792	0.340233	0.00464017	0.00478126	0.331802	0.584425
cg00524424	male-specific	CACNA1F	-0.0263261	0.00244204	4.26147e-27	4.16644e-23	TRUE	-0.0283127	0.00424793	2.64539e-11	1.17935e-09	-0.0336136	0.00449275	7.3344e-14	1.08154e-11
cg00525383	male-specific	ZIC3	0.0295559	0.00174237	1.54277e-64	1.50837e-60	TRUE	0.0178713	0.00298118	2.0386e-09	4.59765e-08	0.0168327	0.00463826	0.000284415	0.00288478
cg00538420	male-specific	IRS4	0.0117234	0.00230371	3.60119e-07	0.00352089	FALSE	0.00934721	0.00510979	0.0673584	0.0827731	0.00156932	0.00471898	0.73947	0.879657
cg00578645	male-specific	MIR505	-0.00881521	0.00177104	6.44399e-07	0.00630029	FALSE	-0.00816932	0.00306512	0.00769301	0.0127299	-0.00286264	0.00454955	0.529209	0.754855
cg00583858	male-specific	VGLL1	-0.0128268	0.00211862	1.40995e-09	1.37851e-05	FALSE	-0.005072	0.00382458	0.184787	0.202537	-0.00131618	0.00433346	0.761338	0.893744
cg00584971	male-specific	PCDH19	0.0153503	0.00239176	1.38097e-10	1.35017e-06	FALSE	0.00356543	0.00418947	0.394744	0.407938	0.00262498	0.00505092	0.60327	0.788323
cg00600110	male-specific	FAM9A	-0.0137839	0.00242276	1.27529e-08	0.000124686	FALSE	-0.0121921	0.00401753	0.00240753	0.00486839	7.60791e-05	0.00508092	0.988053	0.996197
cg00608151	male-specific	PABPC5	0.0218324	0.00190483	2.05629e-30	2.01044e-26	FALSE	0.00849326	0.00356553	0.0172167	0.0255291	0.00457665	0.00374048	0.221124	0.469623
cg00625743	male-specific	TFDP3	-0.014053	0.00232273	1.44632e-09	1.41407e-05	FALSE	-0.00840299	0.00386728	0.0297923	0.0408816	0.00747959	0.00455871	0.100854	0.281677
cg00625841	male-specific	RTL8B	0.0203565	0.0020378	1.69557e-23	1.65776e-19	FALSE	0.0157169	0.00356248	1.02525e-05	5.66086e-05	0.00183703	0.00356877	0.606726	0.790545
cg00641092	male-specific	L1CAM	0.0180241	0.00233517	1.17691e-14	1.15067e-10	FALSE	0.0134424	0.00432249	0.00187171	0.00396033	0.00427262	0.00451221	0.343689	0.592249
cg00673685	male-specific	RTL4	-0.019085	0.00226454	3.52409e-17	3.4455e-13	FALSE	-0.0092668	0.00376673	0.0138871	0.0211787	-0.00142083	0.00486675	0.770328	0.898247
cg00724728	male-specific	STARD8	-0.0134881	0.00259993	2.12718e-07	0.00207974	FALSE	-0.0107179	0.00503341	0.0332258	0.044841	-0.00215339	0.00499647	0.666482	0.832885
cg00735885	male-specific	LHFPL1	-0.0170994	0.00230004	1.05039e-13	1.02697e-09	FALSE	-0.00751921	0.0043251	0.0821214	0.0986383	-0.00720144	0.00472924	0.127822	0.332927
cg00743412	male-specific	ARHGAP36	0.0178472	0.00266724	2.21256e-11	2.16322e-07	FALSE	0.011846	0.00525889	0.0242866	0.0342334	-0.00126144	0.00509255	0.804364	0.919479
cg00752874	male-specific	IRS4	0.0222794	0.00224784	3.71185e-23	3.62908e-19	FALSE	0.0117103	0.00403621	0.00371599	0.00702521	0.010672	0.00447942	0.0171974	0.0757871
cg00765885	male-specific	TMSB15A	0.0134603	0.00229337	4.37896e-09	4.28131e-05	FALSE	0.00815659	0.00482427	0.0908865	0.107615	0.00537842	0.00403345	0.182383	0.420227
cg00769064	male-specific	ZIC3	0.0202763	0.00240632	3.56854e-17	3.48896e-13	FALSE	0.0137126	0.00448694	0.00224228	0.00457282	0.00466898	0.00490906	0.341556	0.59087
cg00775115	male-specific	ZNF41	0.0193394	0.00184248	8.97714e-26	8.77695e-22	FALSE	0.00714167	0.00297414	0.0163388	0.0244127	-0.00290179	0.00400149	0.468343	0.706029
cg00809111	male-specific	ARHGAP36	0.0225365	0.002281	5.07917e-23	4.9659e-19	FALSE	0.0132793	0.00388238	0.000625278	0.00162501	-0.00023313	0.00486107	0.961749	0.984868
cg00810883	male-specific	POU3F4	0.0280468	0.00200883	2.66818e-44	2.60868e-40	TRUE	0.0159464	0.00341646	3.04843e-06	2.02209e-05	0.0172268	0.00460306	0.000182227	0.00194071
cg00832136	male-specific	CXorf22	0.0179062	0.0024244	1.51542e-13	1.48162e-09	FALSE	0.00884324	0.00419164	0.0348812	0.0465974	0.00380508	0.00482304	0.430149	0.674626
cg00850648	male-specific	FGF13	0.0231332	0.0022474	7.55304e-25	7.3846e-21	TRUE	0.0159131	0.00433882	0.000244834	0.000764364	0.0145891	0.00465515	0.00172454	0.0128636
cg00877056	male-specific	MID2	-0.0161401	0.00248235	7.92867e-11	7.75186e-07	FALSE	-0.0181223	0.00517384	0.000460604	0.00127598	-0.0125309	0.00498077	0.011874	0.0567642
cg00881487	male-specific	MXRA5	-0.00987361	0.00183887	7.89998e-08	0.000772381	FALSE	-0.0103932	0.00506325	0.0401045	0.0527299	0.000177344	0.004616	0.969353	0.987343
cg00932276	male-specific	EGFL6	0.0174629	0.00224898	8.17737e-15	7.99501e-11	FALSE	0.0130728	0.00415224	0.00164175	0.00355587	0.00254596	0.00421467	0.545797	0.767077
cg00960300	male-specific	BCYRN1	-0.0153353	0.00221772	4.68215e-12	4.57774e-08	FALSE	-0.0143351	0.00351055	4.43763e-05	0.000189887	0.0078655	0.00468176	0.0929516	0.264767
cg00960898	male-specific	GPR101	0.0229786	0.00251599	6.66025e-20	6.51173e-16	FALSE	0.021048	0.00457096	4.13023e-06	2.63045e-05	0.0055652	0.0047743	0.243753	0.494059
cg00981643	male-specific	MECP2	-0.0169242	0.00255446	3.46386e-11	3.38661e-07	FALSE	-0.0156088	0.00511673	0.00228435	0.00465367	-0.00781627	0.0048145	0.104486	0.287786
cg00994038	male-specific	ZDHHC9	-0.0181494	0.00252409	6.45618e-13	6.3122e-09	TRUE	-0.020672	0.00480259	1.67475e-05	8.42648e-05	-0.0255343	0.00462494	3.3707e-08	1.3187e-06
cg01010618	male-specific	IGSF1	0.015233	0.00248327	8.55655e-10	8.36574e-06	FALSE	0.00555039	0.00471353	0.238978	0.255363	0.000141509	0.00433114	0.973936	0.988372
cg01037726	male-specific	PNCK	-0.0198457	0.00185626	1.11901e-26	1.09406e-22	FALSE	-0.0107691	0.00305598	0.000425182	0.00119163	-0.00474055	0.00479662	0.323001	0.574923
cg01039990	male-specific	ZIC3	0.0202686	0.00197145	8.57602e-25	8.38477e-21	FALSE	0.0117981	0.00351595	0.000791918	0.0019767	0.000332142	0.00360952	0.926684	0.977957
cg01043588	male-specific	GDPD2	-0.0115022	0.00245981	2.92448e-06	0.0285926	TRUE	-0.0103985	0.00458637	0.0233737	0.0330926	-0.0124018	0.00467803	0.00802366	0.0434501
cg01046746	male-specific	PRRG3	0.0318878	0.00206316	6.88878e-54	6.73516e-50	TRUE	0.0187115	0.0034292	4.85564e-08	6.33215e-07	0.0208096	0.00460951	6.34695e-06	0.000107701
cg01081720	male-specific	EFNB1	-0.0250101	0.00226163	1.99552e-28	1.95102e-24	TRUE	-0.0206379	0.00439464	2.65098e-06	1.78941e-05	-0.0175716	0.00426094	3.72532e-05	0.000525106
cg01086868	male-specific	AR	0.0224919	0.00232797	4.39095e-22	4.29304e-18	FALSE	0.0130373	0.00408117	0.00140069	0.00311861	0.00443657	0.00364974	0.224143	0.472697
cg01087775	male-specific	ATRX	-0.0281378	0.00226076	1.46797e-35	1.43524e-31	TRUE	-0.0250983	0.00446527	1.9011e-08	2.78199e-07	-0.0300032	0.00483104	5.2814e-10	3.37481e-08
cg01109660	male-specific	ADGRG2	-0.0182333	0.00180546	5.58127e-24	5.45681e-20	TRUE	-0.0119903	0.00291773	3.96572e-05	0.000173568	-0.0194327	0.00457641	2.17359e-05	0.000325529
cg01110418	male-specific	NHSL2	-0.022164	0.00235302	4.53864e-21	4.43743e-17	FALSE	-0.0162907	0.00458117	0.000376544	0.00108384	-0.00856927	0.00501137	0.0872722	0.252474
cg01112452	male-specific	ZCCHC12	0.0182869	0.00198174	2.76418e-20	2.70254e-16	FALSE	0.012002	0.00390831	0.00213417	0.00440862	-0.000644239	0.00390341	0.868908	0.946419
cg01114138	male-specific	ZFX	-0.0118476	0.00227613	1.9382e-07	0.00189498	FALSE	-0.00945165	0.0039549	0.0168549	0.0250666	-0.0114739	0.00473488	0.0153818	0.0692182
cg01134497	male-specific	DCAF8L1	-0.0122099	0.00259473	2.53027e-06	0.0247384	FALSE	-0.00753109	0.00493765	0.1272	0.144542	-0.00749271	0.00486232	0.123323	0.32474
cg01138740	male-specific	FGF13	-0.0124219	0.00244729	3.85959e-07	0.00377352	FALSE	-0.00810166	0.0040607	0.0460277	0.0593776	0.00053954	0.0049042	0.912397	0.971703
cg01151305	male-specific	NYX	-0.0116902	0.00168831	4.38502e-12	4.28724e-08	FALSE	-0.00532868	0.0033551	0.112234	0.129143	-0.00140326	0.00443338	0.751607	0.886119
cg01173474	male-specific	CCDC160	0.0167636	0.00210478	1.65867e-15	1.62168e-11	FALSE	0.0110632	0.00407923	0.00668633	0.0112832	-0.00671732	0.00410732	0.101955	0.283471
cg01203948	male-specific	CDK16	-0.0176097	0.00250997	2.28492e-12	2.23397e-08	TRUE	-0.0232677	0.00443204	1.52192e-07	1.61189e-06	-0.0134436	0.00482477	0.0053301	0.0314652
cg01210880	male-specific	GRIA3	0.0138167	0.00235569	4.48437e-09	4.38436e-05	FALSE	0.00801336	0.00454389	0.0778081	0.0942845	0.00139459	0.00454308	0.758866	0.891929
cg01222180	male-specific	GPR50	0.0326539	0.00218865	2.45581e-50	2.40105e-46	TRUE	0.0251572	0.0041884	1.89692e-09	4.33526e-08	0.0262265	0.00482381	5.4222e-08	1.92488e-06
cg01231576	male-specific	PNCK	-0.0171039	0.00261466	6.08925e-11	5.95346e-07	FALSE	-0.0121124	0.00500916	0.0156039	0.0234059	-0.00922299	0.00480411	0.0548815	0.18077
cg01245531	male-specific	FGF13	0.0169765	0.00245851	5.01368e-12	4.90188e-08	FALSE	0.00585482	0.00464937	0.207932	0.225328	-0.0103878	0.00445874	0.019819	0.0853254
cg01289637	male-specific	LRCH2	0.0208936	0.00199942	1.46807e-25	1.43533e-21	FALSE	0.0103941	0.00345167	0.00260112	0.00518629	-0.00628683	0.00400373	0.116358	0.31197
cg01293271	male-specific	SOX3	0.0204426	0.00247382	1.41385e-16	1.38233e-12	FALSE	0.0148762	0.00436867	0.000661145	0.00169895	0.0113695	0.00447576	0.011078	0.0544177
cg01306265	male-specific	ARMCX2	0.0219568	0.00192484	3.85625e-30	3.77026e-26	FALSE	0.0129997	0.00326894	6.98687e-05	0.000268413	0.00479586	0.00436512	0.271908	0.527046
cg01308913	male-specific	ARX	0.0204183	0.00219514	1.38359e-20	1.35274e-16	FALSE	0.0128331	0.00412396	0.00185931	0.0039428	0.0040531	0.0044274	0.359951	0.609688
cg01316390	male-specific	KIAA1210	-0.0122752	0.00181843	1.47375e-11	1.44088e-07	FALSE	-0.00319113	0.00356441	0.370639	0.383855	0.0214961	0.00496496	1.49403e-05	0.00023285
cg01321830	male-specific	BCOR	0.0259901	0.00199059	5.83661e-39	5.70645e-35	FALSE	0.0179076	0.0031952	2.08824e-08	3.0099e-07	-0.00252848	0.0049733	0.611166	0.793233
cg01326358	male-specific	SLC16A2	-0.0158931	0.00180242	1.16899e-18	1.14292e-14	FALSE	-0.00528478	0.00265924	0.0468865	0.0602422	-0.00403212	0.00460926	0.38169	0.630776
cg01337545	male-specific	ARSD	0.0188745	0.00209091	1.7656e-19	1.72623e-15	FALSE	0.0128557	0.0039304	0.00107228	0.00251598	-0.0062609	0.00492983	0.204084	0.453273
cg01343084	male-specific	FGD1	0.0214818	0.00223052	5.92514e-22	5.79301e-18	FALSE	0.0172303	0.00362992	2.06716e-06	1.47314e-05	-0.003481	0.00442745	0.431733	0.675066
cg01353903	male-specific	PCDH19	0.0283784	0.00221361	1.26756e-37	1.23929e-33	TRUE	0.0195684	0.00352697	2.88565e-08	4.04497e-07	0.0170681	0.0045447	0.000172926	0.00185195
cg01364907	male-specific	SUPT20HL2	-0.0190312	0.00223002	1.41236e-17	1.38087e-13	FALSE	-0.00911306	0.00366977	0.0130178	0.0199919	-0.00139319	0.0049784	0.779595	0.903557
cg01374885	male-specific	MIR508	-0.0133768	0.00234577	1.18048e-08	0.000115415	FALSE	-0.00768643	0.00405505	0.0580236	0.0726526	-0.00847977	0.00463686	0.0674334	0.214023
cg01382771	male-specific	GLRA4	-0.0159827	0.00185063	5.80475e-18	5.6753e-14	FALSE	-0.00738617	0.0030278	0.0147095	0.022344	-0.00391388	0.00465387	0.400351	0.646565
cg01398912	male-specific	AFF2	0.0180031	0.00227302	2.3687e-15	2.31587e-11	FALSE	0.0144228	0.0046005	0.00171823	0.00368852	0.00786749	0.00351129	0.0250501	0.102172
cg01460974	male-specific	ARHGEF9	-0.0132436	0.00251945	1.46794e-07	0.0014352	FALSE	-0.0124434	0.00480454	0.00959957	0.0153609	-0.0112561	0.00481567	0.019419	0.0838428
cg01480550	male-specific	GABRE	0.0176517	0.00218638	6.83327e-16	6.68088e-12	FALSE	0.0125205	0.00343913	0.000272018	0.000827712	0.00590445	0.00416203	0.156002	0.379031
cg01486020	male-specific	NHSL2	0.0123414	0.0023675	1.86e-07	0.00181852	FALSE	0.0109412	0.00433722	0.0116486	0.0181843	0.00180207	0.00394651	0.647941	0.82204
cg01490258	male-specific	BCOR	-0.0132996	0.0024982	1.01701e-07	0.000994329	FALSE	-0.0133957	0.00499233	0.0072907	0.0121957	-0.00340993	0.00514256	0.507279	0.734655
cg01522335	male-specific	BMP15	-0.0139865	0.0022375	4.07942e-10	3.98844e-06	FALSE	-0.009233	0.00464872	0.0470179	0.0603707	-0.0145243	0.00488867	0.00296811	0.0202487
cg01523763	male-specific	UTP14A	0.01234	0.00267965	4.12313e-06	0.0403118	FALSE	0.0163488	0.00519382	0.00164531	0.00355587	0.0106374	0.00492442	0.0307622	0.118893
cg01523865	male-specific	ZIC3	0.0233093	0.00225984	6.05456e-25	5.91954e-21	FALSE	0.0193024	0.00382961	4.64816e-07	4.18335e-06	0.00590144	0.00488554	0.22707	0.475384
cg01529679	male-specific	PDZD4	-0.0141931	0.00242387	4.75487e-09	4.64884e-05	FALSE	-0.0142619	0.00429069	0.000887654	0.00217322	0.000388851	0.00438472	0.929334	0.977957
cg01558501	male-specific	PCDH19	0.0150492	0.00240697	4.04341e-10	3.95324e-06	FALSE	0.00352797	0.0038872	0.364097	0.377692	0.00104839	0.00502879	0.834856	0.934278
cg01560464	male-specific	SLITRK4	0.0108331	0.00226565	1.74049e-06	0.0170168	FALSE	0.0120417	0.00278663	1.5515e-05	7.97377e-05	-0.00276649	0.00485961	0.569164	0.77946
cg01564045	male-specific	IDS	-0.0110987	0.00230598	1.4867e-06	0.0145355	FALSE	-0.0122818	0.00407941	0.00260656	0.00518875	-0.0111921	0.00462467	0.0155168	0.0694992
cg01568488	male-specific	DYNLT3	-0.0124173	0.00227749	4.97529e-08	0.000486434	FALSE	-0.0103759	0.00468103	0.0266511	0.0371025	6.71926e-06	0.00469325	0.998858	0.999528
cg01575816	male-specific	COL4A5	0.0143981	0.00228556	2.9847e-10	2.91814e-06	FALSE	0.00815259	0.00456637	0.0742038	0.0902355	0.00794136	0.00437707	0.0696302	0.219541
cg01589255	male-specific	SLC16A2	0.0191964	0.00224161	1.09309e-17	1.06871e-13	FALSE	0.0164881	0.00430392	0.000127647	0.000444102	-0.00135811	0.00340486	0.689987	0.845719
cg01596349	male-specific	RPL10	-0.0198754	0.00264977	6.34251e-14	6.20108e-10	TRUE	-0.0210171	0.00510493	3.83803e-05	0.00016875	-0.0144749	0.00495097	0.00345945	0.0227896
cg01597947	male-specific	BCOR	0.0117259	0.00155958	5.53647e-14	5.413e-10	FALSE	0.00553272	0.00304691	0.0693942	0.0850023	-0.00771369	0.00448861	0.0857047	0.248933
cg01598357	male-specific	DLG3	-0.024551	0.00249005	6.2254e-23	6.08657e-19	TRUE	-0.0280979	0.00444279	2.54243e-10	7.16742e-09	-0.0240399	0.00445404	6.76402e-08	2.35757e-06
cg01640808	male-specific	KLHL34	0.0246648	0.00233715	4.90011e-26	4.79084e-22	FALSE	0.0176599	0.00424211	3.14112e-05	0.000142017	0.011066	0.00488939	0.0236197	0.097116
cg01645836	male-specific	CFAP47	-0.00885024	0.00178569	7.18817e-07	0.00702788	FALSE	-0.0101172	0.00490112	0.0389926	0.0513032	0.00208494	0.00474836	0.6606	0.829152
cg01673753	male-specific	LINC01281	-0.0139583	0.00209528	2.70559e-11	2.64525e-07	FALSE	-0.0117391	0.00330903	0.000388775	0.00110905	-0.00469483	0.00391655	0.230639	0.479657
cg01674874	male-specific	MAGIX	-0.0166004	0.00241167	5.84583e-12	5.71546e-08	FALSE	-0.0114413	0.0033879	0.000732526	0.00184527	-0.00524175	0.00451773	0.245942	0.496499
cg01737010	male-specific	TMSB15A	-0.0170576	0.002651	1.23974e-10	1.21209e-06	TRUE	-0.0212535	0.00510446	3.13123e-05	0.000141905	-0.0215624	0.0050278	1.79777e-05	0.000275705
cg01737550	male-specific	TCEAL6	-0.0136286	0.0022858	2.48723e-09	2.43176e-05	FALSE	-0.00377405	0.00401373	0.347072	0.361793	-0.000593898	0.00483222	0.902183	0.966745
cg01755224	male-specific	MID1	-0.0132871	0.00269802	8.44677e-07	0.0082584	FALSE	-0.00988246	0.00552437	0.0736337	0.0897115	-0.0166844	0.0049125	0.000682979	0.00595123
cg01758418	male-specific	SLC7A3	0.0182886	0.00203404	2.44388e-19	2.38938e-15	FALSE	0.00618998	0.0041979	0.140336	0.157785	-0.00110367	0.00484841	0.81993	0.928072
cg01760227	male-specific	XK	-0.00987782	0.00198051	6.11621e-07	0.00597982	FALSE	-0.00908439	0.00460774	0.0486609	0.0622301	-0.0089552	0.00497895	0.0720801	0.223431
cg01765758	male-specific	PRPS1	0.0148142	0.00266949	2.86586e-08	0.000280195	FALSE	0.00364418	0.00525729	0.488204	0.500475	0.00141856	0.00487542	0.771082	0.898579
cg01776229	male-specific	POU3F4	0.0281148	0.00200068	7.42142e-45	7.25593e-41	TRUE	0.0152703	0.00352632	1.4886e-05	7.75445e-05	0.0136655	0.00492608	0.00553519	0.0320573
cg01816615	male-specific	AMOT	-0.0151682	0.00234192	9.36679e-11	9.15791e-07	FALSE	-0.00905833	0.00431295	0.0357057	0.0475718	-0.00285119	0.0048122	0.553521	0.771262
cg01847754	male-specific	TMEM257	-0.0158909	0.00200465	2.24473e-15	2.19468e-11	FALSE	-0.0116626	0.00383142	0.00233508	0.00473687	0.000898834	0.00488102	0.853897	0.942026
cg01857704	male-specific	GLRA4	-0.0167169	0.00221635	4.60975e-14	4.50695e-10	FALSE	-0.0125104	0.00347372	0.000316469	0.00093912	-0.00179048	0.00467936	0.701992	0.854424
cg01896298	male-specific	GDPD2	0.0146214	0.00188659	9.17521e-15	8.9706e-11	FALSE	0.000613116	0.00390931	0.875375	0.879043	-0.00232946	0.00445472	0.60103	0.788003
cg01905377	male-specific	FOXP3	-0.0143142	0.00223958	1.64322e-10	1.60658e-06	FALSE	-0.0128254	0.00371639	0.000558434	0.00149305	-0.00171187	0.00431852	0.691809	0.847169
cg01947226	male-specific	RBBP7	-0.0248512	0.00255619	2.4308e-22	2.37659e-18	TRUE	-0.0175162	0.00399457	1.15986e-05	6.22815e-05	-0.0201709	0.00402401	5.36898e-07	1.33667e-05
cg01951307	male-specific	PABIR3	-0.0109258	0.00237771	4.32562e-06	0.0422916	FALSE	-0.00389354	0.00423249	0.357616	0.371773	-0.00239458	0.00396244	0.54563	0.767077
cg01970554	male-specific	DGKK	0.0248874	0.0022264	5.20568e-29	5.08959e-25	FALSE	0.0142639	0.00371333	0.000122398	0.000428951	0.00706657	0.00483034	0.14348	0.355823
cg01996723	male-specific	SOX3	0.016545	0.00235105	1.96026e-12	1.91655e-08	FALSE	0.0125071	0.00432153	0.00380188	0.00715576	-0.00134153	0.004723	0.776378	0.901195
cg02035698	male-specific	ZNF185	0.0138793	0.00160584	5.47349e-18	5.35143e-14	FALSE	0.0071559	0.00291027	0.0139386	0.0212403	-0.00314285	0.00479027	0.511765	0.73819
cg02042142	male-specific	NHS	0.0201258	0.00198936	4.65897e-24	4.55508e-20	FALSE	0.0140826	0.00350106	5.76148e-05	0.000230579	0.00177975	0.00333946	0.594071	0.788003
cg02053896	male-specific	SLC7A3	0.018103	0.00226325	1.25751e-15	1.22947e-11	FALSE	0.00916343	0.00449375	0.041435	0.0542932	-0.00956727	0.0047035	0.0419442	0.148353
cg02055404	male-specific	POU3F4	0.0236864	0.00232977	2.78815e-24	2.72598e-20	FALSE	0.0153378	0.00380851	5.64316e-05	0.000227267	-0.00112648	0.00475303	0.812655	0.92345
cg02059755	male-specific	HEPH	-0.0123021	0.00212441	7.0033e-09	6.84712e-05	FALSE	-0.00680915	0.00426591	0.110449	0.127242	0.00259756	0.00433345	0.548893	0.76749
cg02060618	male-specific	BMP15	-0.019513	0.00198693	9.17008e-23	8.96559e-19	FALSE	-0.0141497	0.00311783	5.67028e-06	3.41822e-05	-0.00372327	0.00416703	0.371585	0.621578
cg02095995	male-specific	MCF2	0.0196696	0.00236486	8.98629e-17	8.78589e-13	FALSE	0.0136071	0.00435147	0.00176598	0.0037699	0.00205026	0.00370224	0.579723	0.78251
cg02117996	male-specific	MID1IP1	0.0183425	0.00200765	6.46359e-20	6.31945e-16	FALSE	0.00635809	0.00344617	0.0650415	0.0802862	0.00333553	0.00402447	0.407211	0.655435
cg02120013	male-specific	DGKK	0.0121939	0.00231926	1.45902e-07	0.00142649	FALSE	0.00853467	0.00358299	0.0172192	0.0255291	0.0035653	0.00451857	0.430093	0.674626
cg02120046	male-specific	HS6ST2	0.0207186	0.00231563	3.64418e-19	3.56292e-15	FALSE	0.0170845	0.00378455	6.3529e-06	3.76696e-05	0.00816462	0.00419882	0.0518349	0.172813
cg02121672	male-specific	PCYT1B	0.0109567	0.0015899	5.52346e-12	5.40028e-08	FALSE	0.00501243	0.00311088	0.107124	0.123858	0.00732288	0.00434871	0.0921969	0.263008
cg02167358	male-specific	AP1S2	-0.0161099	0.00244256	4.23822e-11	4.14371e-07	FALSE	-0.0174729	0.00535588	0.00110484	0.00257975	-0.00792401	0.00482792	0.100738	0.281677
cg02185190	male-specific	SLC25A43	-0.00761216	0.00125234	1.2142e-09	1.18713e-05	FALSE	-0.0100362	0.00279013	0.000321847	0.000949202	-0.00509455	0.00469224	0.277594	0.530028
cg02193580	male-specific	FHL1	0.00909897	0.00147295	6.51705e-10	6.37172e-06	FALSE	0.00366906	0.0033329	0.270957	0.287452	0.00228423	0.00436682	0.600914	0.788003
cg02200373	male-specific	SASH3	-0.0193065	0.00189005	1.70269e-24	1.66472e-20	FALSE	-0.0209572	0.00354756	3.47366e-09	6.93647e-08	-0.00686326	0.0041141	0.0952704	0.270168
cg02233493	male-specific	ARHGAP36	0.0165006	0.00255918	1.13638e-10	1.11104e-06	FALSE	0.0169249	0.00507247	0.000848045	0.00209768	0.00913579	0.00506485	0.0712688	0.221877
cg02266197	male-specific	CCDC160	0.0136903	0.00240226	1.20576e-08	0.000117887	FALSE	0.0110004	0.00473183	0.020085	0.0291689	0.00065083	0.00476017	0.891249	0.959341
cg02273788	male-specific	PLXNB3	-0.0142145	0.00259793	4.46325e-08	0.000436372	TRUE	-0.016481	0.00484465	0.000669186	0.00171501	-0.01824	0.00452372	5.52868e-05	0.000706565
cg02311013	male-specific	GLOD5	-0.0118399	0.00238659	7.01347e-07	0.00685707	FALSE	-0.00591669	0.00427713	0.166563	0.184248	-0.00326285	0.0039227	0.40553	0.653827
cg02329520	male-specific	FAM3A	0.0124884	0.00221829	1.80457e-08	0.000176433	FALSE	0.00733642	0.00413382	0.0759422	0.09214	0.00328904	0.00493343	0.504973	0.733915
cg02376524	male-specific	ARMCX5-GPRASP2	0.0145928	0.00246643	3.28749e-09	3.21418e-05	FALSE	0.0122131	0.0040438	0.00252596	0.00505983	0.00264161	0.00385055	0.492691	0.720984
cg02402307	male-specific	PIR	0.0152986	0.00233211	5.38069e-11	5.2607e-07	FALSE	0.0152564	0.00401746	0.000146153	0.000498534	-1.12194e-05	0.00456382	0.998039	0.999528
cg02438576	male-specific	PLXNA3	-0.0145825	0.00221254	4.37325e-11	4.27573e-07	FALSE	-0.0115802	0.00407777	0.00451357	0.00817046	-0.00502477	0.00418985	0.230422	0.479657
cg02442693	male-specific	GPC3	0.0143381	0.00268583	9.37636e-08	0.000916727	FALSE	0.0144264	0.00470068	0.00214768	0.00442224	0.0129123	0.00502785	0.0102242	0.0519887
cg02447370	male-specific	HS6ST2	0.0131915	0.00244764	7.06709e-08	0.000690949	FALSE	0.00988696	0.00453423	0.0292192	0.0402188	-0.00557102	0.00495172	0.26056	0.512827
cg02492445	male-specific	ZIC3	0.0287435	0.0022125	1.36905e-38	1.33852e-34	TRUE	0.0144971	0.00387643	0.00018416	0.000607634	0.0169988	0.00483106	0.000433771	0.0040366
cg02495057	male-specific	BCYRN1	-0.0145015	0.00252542	9.34411e-09	9.13574e-05	TRUE	-0.0155248	0.00451396	0.000583239	0.00154217	-0.0125072	0.00473847	0.00830289	0.044336
cg02501924	male-specific	TSPAN6	0.0171607	0.0024647	3.34095e-12	3.26645e-08	FALSE	0.0141753	0.00492772	0.00401931	0.00746062	0.00922571	0.00474045	0.0516347	0.172747
cg02505036	male-specific	MIR542	-0.0131358	0.00235961	2.59217e-08	0.000253436	FALSE	-0.0130046	0.00356497	0.000264401	0.000810971	0.00154776	0.00459975	0.736503	0.877487
cg02543363	male-specific	ELF4	-0.0225711	0.00214303	6.13092e-26	5.9942e-22	FALSE	-0.0150963	0.00362879	3.18042e-05	0.000143456	0.00354896	0.00463745	0.444103	0.68657
cg02547323	male-specific	RAB9B	0.018402	0.00201661	7.15829e-20	6.99866e-16	FALSE	0.0077381	0.00346748	0.0256401	0.0359299	-0.00553165	0.00406564	0.173644	0.408066
cg02583883	male-specific	AMOT	0.0155176	0.00218613	1.26412e-12	1.23593e-08	FALSE	0.00733133	0.00479818	0.126528	0.143949	-0.00374327	0.00479582	0.43508	0.67667
cg02590287	male-specific	MORC4	0.0115977	0.00205406	1.64011e-08	0.000160354	FALSE	0.0053753	0.00450267	0.232555	0.249333	-0.00204822	0.00507961	0.686783	0.843951
cg02590710	male-specific	KLF8	0.015294	0.00246144	5.18399e-10	5.06839e-06	FALSE	0.0161096	0.00445919	0.000303053	0.000903504	-0.00573218	0.00475001	0.22752	0.475384
cg02602300	male-specific	NAA10	-0.0289641	0.002148	1.93666e-41	1.89347e-37	TRUE	-0.0243511	0.00394507	6.7204e-10	1.63076e-08	-0.0254522	0.00474661	8.22183e-08	2.6714e-06
cg02626719	male-specific	ARMCX2	0.0221466	0.0015976	1.07023e-43	1.04636e-39	FALSE	0.012651	0.00276009	4.57124e-06	2.8268e-05	0.0004645	0.00359367	0.897156	0.964581
cg02629737	male-specific	FGF13	0.0282196	0.0020202	2.41869e-44	2.36475e-40	TRUE	0.0205099	0.00347679	3.65511e-09	7.14984e-08	0.0189623	0.00469875	5.44605e-05	0.000700677
cg02634141	male-specific	MIR507	-0.0148914	0.00233501	1.80035e-10	1.7602e-06	FALSE	-0.00982873	0.00387051	0.0111047	0.0174919	0.00264077	0.00496798	0.595031	0.788003
cg02647042	male-specific	ARHGEF6	0.00861225	0.00144834	2.7427e-09	2.68154e-05	FALSE	0.00597516	0.002947	0.0426073	0.0554503	-0.00974412	0.00424834	0.0218118	0.0916956
cg02712399	male-specific	GPR173	-0.0150452	0.00240075	3.68345e-10	3.60131e-06	FALSE	-0.0240659	0.00408082	3.69436e-09	7.15362e-08	-0.00662895	0.00428301	0.121687	0.322647
cg02725692	male-specific	PORCN	-0.0151477	0.00258567	4.67543e-09	4.57117e-05	FALSE	-0.0249399	0.00500693	6.32298e-07	5.48468e-06	-0.0108756	0.00508805	0.0325591	0.124087
cg02732801	male-specific	ZNF185	0.0171397	0.00213639	1.0343e-15	1.01123e-11	FALSE	0.0114662	0.00363907	0.00162792	0.00353423	0.00198589	0.00354058	0.574871	0.78121
cg02743552	male-specific	IDS	-0.0189519	0.00236001	9.71357e-16	9.49696e-12	FALSE	-0.0166017	0.00454336	0.000258132	0.000794284	-0.00453387	0.00361821	0.21018	0.459948
cg02769235	male-specific	BCYRN1	-0.0131143	0.00233539	1.9603e-08	0.000191659	TRUE	-0.00900486	0.00421824	0.0327819	0.0444433	-0.0127174	0.00489604	0.00939107	0.0487794
cg02779592	male-specific	SRPX2	-0.0180429	0.00196393	4.03471e-20	3.94473e-16	TRUE	-0.0170035	0.00391281	1.38889e-05	7.33473e-05	-0.0135392	0.00483207	0.00507961	0.0305614
cg02779729	male-specific	SMARCA1	-0.0148368	0.00249325	2.66887e-09	2.60935e-05	FALSE	-0.00580346	0.00412236	0.15919	0.176908	0.00479474	0.00453036	0.289892	0.543773
cg02804757	male-specific	FGF13	0.0263268	0.00217243	8.42352e-34	8.23568e-30	FALSE	0.0174291	0.00395858	1.06829e-05	5.8345e-05	0.00971841	0.00427082	0.0228737	0.0947058
cg02814558	male-specific	PRRG3	-0.0192366	0.00220409	2.59951e-18	2.54155e-14	FALSE	-0.00964426	0.00409118	0.0184069	0.0270183	-0.00432901	0.00461136	0.347849	0.59581
cg02818322	male-specific	MAGEC3	-0.0177251	0.0022563	3.97162e-15	3.88305e-11	FALSE	-0.0098734	0.0037075	0.0077427	0.0127734	0.0059104	0.00499511	0.236716	0.48533
cg02836821	male-specific	HS6ST2	-0.0172125	0.00222408	1.00107e-14	9.78746e-11	FALSE	-0.0141338	0.00324848	1.35572e-05	7.17933e-05	-0.000367378	0.00442953	0.933901	0.977957
cg02847500	male-specific	SOX3	0.0265671	0.00224597	2.77071e-32	2.70893e-28	FALSE	0.0193617	0.00389573	6.69644e-07	5.75653e-06	0.00130856	0.00442697	0.767546	0.89676
cg02879659	male-specific	GABRQ	-0.0141859	0.00255495	2.81914e-08	0.000275627	FALSE	-0.0133947	0.00423288	0.0015538	0.0033964	-0.00508317	0.00484636	0.294241	0.546484
cg02896496	male-specific	WNK3	0.0133602	0.00229387	5.73419e-09	5.60632e-05	FALSE	0.0102165	0.00408833	0.0124567	0.0192421	0.00250197	0.00392247	0.523568	0.749574
cg02912158	male-specific	ZIC3	0.0233425	0.0020877	5.05188e-29	4.93923e-25	TRUE	0.0150864	0.00351041	1.72642e-05	8.64111e-05	0.0131632	0.00408721	0.00127935	0.0102188
cg02915422	male-specific	PRRG3	0.0322321	0.00196491	1.79503e-60	1.755e-56	TRUE	0.0173369	0.00352364	8.6472e-07	7.14512e-06	0.0133721	0.00429973	0.00187098	0.0136376
cg02921294	male-specific	TMSB15B	0.0165756	0.00229468	5.06674e-13	4.95375e-09	FALSE	0.0123629	0.00409037	0.00250753	0.00502817	-0.00315305	0.00443178	0.476797	0.712545
cg02923300	male-specific	NALF2	-0.0181464	0.0024142	5.62585e-14	5.50039e-10	TRUE	-0.0205907	0.00458266	7.01702e-06	4.07625e-05	-0.0110782	0.00389558	0.004458	0.0279603
cg02940221	male-specific	TKTL1	-0.0123667	0.00239345	2.3803e-07	0.00232722	TRUE	-0.0151697	0.00483603	0.00170794	0.00367054	-0.0165061	0.00385083	1.81617e-05	0.000276317
cg02969243	male-specific	ARHGAP6	0.0179999	0.00237485	3.47137e-14	3.39395e-10	FALSE	0.00717139	0.00375695	0.0562835	0.0708441	-0.00164677	0.00345694	0.633812	0.811094
cg02975846	male-specific	NUDT10	0.0147106	0.00208305	1.64045e-12	1.60387e-08	FALSE	0.0164004	0.00412505	7.01395e-05	0.000268915	-0.00582443	0.00456803	0.202295	0.451455
cg02994237	male-specific	FGF13	-0.0116809	0.00214542	5.19358e-08	0.000507776	FALSE	-0.00853728	0.00379831	0.0245985	0.0346221	0.0111694	0.00470395	0.0175743	0.0772704
cg03031520	male-specific	PLP1	-0.0147694	0.00240522	8.22231e-10	8.03895e-06	FALSE	-0.0140487	0.00402451	0.00048161	0.0013227	-0.00183154	0.00492087	0.709744	0.860582
cg03035653	male-specific	PCDH19	0.0352285	0.00191988	3.34195e-75	3.26742e-71	TRUE	0.024769	0.00314895	3.66762e-15	4.39427e-13	0.0325824	0.00454987	7.99892e-13	9.01996e-11
cg03088756	male-specific	BCOR	0.010441	0.00201918	2.32943e-07	0.00227749	FALSE	0.00642141	0.00424026	0.129927	0.146944	0.00105568	0.00490273	0.829514	0.933203
cg03094405	male-specific	ARHGAP6	-0.0185727	0.00214839	5.38346e-18	5.26341e-14	FALSE	-0.0131548	0.00412479	0.00142666	0.00315444	-0.0121954	0.00494777	0.0137077	0.0633196
cg03096488	male-specific	AR	0.0216751	0.00199886	2.13539e-27	2.08777e-23	FALSE	0.0142168	0.00354827	6.15754e-05	0.000241391	0.00663597	0.00391736	0.0902672	0.258272
cg03121419	male-specific	DCAF12L1	-0.0142423	0.00254751	2.26178e-08	0.000221134	FALSE	-0.0123838	0.00431946	0.00414401	0.00763746	0.00913872	0.00491634	0.0630491	0.202794
cg03176466	male-specific	CXorf22	0.0187728	0.00223821	4.9699e-17	4.85907e-13	FALSE	0.0126215	0.00404086	0.00178726	0.00380975	0.0055703	0.00461397	0.22733	0.475384
cg03191149	male-specific	MORC4	-0.0164492	0.00219175	6.13992e-14	6.003e-10	FALSE	-0.00481576	0.00356424	0.176654	0.194623	-0.0025197	0.00453839	0.57876	0.781877
cg03201658	male-specific	SH3KBP1	-0.0268145	0.00225444	1.27041e-32	1.24208e-28	TRUE	-0.0232099	0.00342492	1.22888e-11	5.74575e-10	-0.0348342	0.00440948	2.79274e-15	7.64812e-13
cg03212133	male-specific	MMGT1	-0.0227194	0.00245147	1.9027e-20	1.86027e-16	TRUE	-0.0242768	0.00464289	1.70605e-07	1.75834e-06	-0.0243251	0.00461769	1.38053e-07	4.00981e-06
cg03273615	male-specific	RBM41	-0.0215011	0.00265664	5.80356e-16	5.67414e-12	TRUE	-0.0175293	0.0054728	0.00136013	0.00304955	-0.0195079	0.00484458	5.65553e-05	0.00071799
cg03274069	male-specific	AVPR2	-0.0180666	0.00236965	2.4558e-14	2.40103e-10	TRUE	-0.020233	0.0043245	2.88718e-06	1.93074e-05	-0.0287378	0.00478375	1.88562e-09	9.26853e-08
cg03310203	male-specific	GABRQ	0.0233044	0.00212154	4.52915e-28	4.42815e-24	FALSE	0.0173688	0.00365505	2.01425e-06	1.44079e-05	0.00453538	0.00441604	0.304409	0.556517
cg03353482	male-specific	ZDHHC15	0.0202015	0.00197826	1.75636e-24	1.71719e-20	FALSE	0.0135871	0.00348224	9.54746e-05	0.00034533	0.00363588	0.00407656	0.372446	0.621938
cg03423123	male-specific	SMIM10	0.0124097	0.00224335	3.1702e-08	0.00030995	FALSE	0.00743294	0.00404401	0.0660609	0.0814397	0.000140711	0.00374918	0.970062	0.987343
cg03447800	male-specific	ESX1	0.0287706	0.00225103	2.0923e-37	2.04565e-33	TRUE	0.0218942	0.00407763	7.90193e-08	9.4087e-07	0.0203156	0.00450015	6.34855e-06	0.000107701
cg03460546	male-specific	APLN	0.0131242	0.00194994	1.6901e-11	1.65241e-07	FALSE	0.00648966	0.00379463	0.0872247	0.104051	0.000934826	0.00385193	0.808246	0.921394
cg03460558	male-specific	SMARCA1	0.0231613	0.00208492	1.13456e-28	1.10926e-24	FALSE	0.0134684	0.00379536	0.000387215	0.00110625	0.0084639	0.0034996	0.0155832	0.0696342
cg03509565	male-specific	SRPX	0.0150334	0.00223531	1.75077e-11	1.71173e-07	FALSE	0.00800703	0.00474747	0.0916824	0.108424	0.00108492	0.0046812	0.816723	0.926424
cg03509908	male-specific	CAPN6	-0.0131009	0.00242761	6.79154e-08	0.000664009	FALSE	-0.00955865	0.0037826	0.011504	0.0180174	0.00546338	0.00488897	0.263785	0.517159
cg03512369	male-specific	PLS3	-0.0114339	0.00164499	3.63432e-12	3.55328e-08	FALSE	-0.0105433	0.00415928	0.011248	0.0176688	-0.00267978	0.0044206	0.54438	0.766578
cg03527511	male-specific	BCOR	0.0233763	0.00216758	4.07341e-27	3.98257e-23	FALSE	0.0117736	0.00358373	0.00101871	0.00242592	0.00671955	0.00412669	0.103458	0.285365
cg03536032	male-specific	ARHGAP6	0.017305	0.00213387	5.07534e-16	4.96216e-12	TRUE	0.013149	0.00457847	0.00407999	0.00754956	0.0099994	0.00370277	0.0069231	0.0389196
cg03559234	male-specific	NRK	0.0201586	0.00238458	2.82215e-17	2.75921e-13	FALSE	0.00507254	0.00409832	0.215823	0.232565	0.000744729	0.00427837	0.861812	0.944332
cg03598440	male-specific	PCDH19	0.0153857	0.00250503	8.153e-10	7.97119e-06	FALSE	0.012518	0.00460414	0.00655087	0.0111185	0.00326849	0.0047624	0.492516	0.720984
cg03605858	male-specific	NUDT10	-0.0147477	0.00248716	3.03788e-09	2.97013e-05	FALSE	-0.00678616	0.00425654	0.110871	0.127652	-0.0012736	0.00513565	0.804141	0.919479
cg03660541	male-specific	PORCN	-0.0159246	0.00233958	9.99164e-12	9.76883e-08	TRUE	-0.0248043	0.00455693	5.2329e-08	6.73253e-07	-0.0113308	0.00414863	0.00631028	0.0357894
cg03660876	male-specific	ARHGAP6	-0.0267233	0.00230998	5.94411e-31	5.81156e-27	TRUE	-0.034875	0.00432243	7.12481e-16	1.24166e-13	-0.022528	0.0049453	5.22753e-06	9.19373e-05
cg03662494	male-specific	BCOR	-0.0178772	0.0023723	4.85242e-14	4.74421e-10	FALSE	-0.0133111	0.00506453	0.00858125	0.0139527	0.00126935	0.00509682	0.803324	0.919387
cg03662899	male-specific	CLCN5	-0.0135174	0.00260588	2.13419e-07	0.0020866	FALSE	-0.0126302	0.00430769	0.0033676	0.00644749	-0.00860288	0.0049116	0.0798523	0.238257
cg03671371	male-specific	FAM47C	0.0345388	0.00189808	5.47841e-74	5.35624e-70	TRUE	0.0212856	0.00330034	1.12192e-10	3.77319e-09	0.0217373	0.00412977	1.41288e-07	4.04252e-06
cg03672021	male-specific	FLNA	-0.0110861	0.00241077	4.25383e-06	0.0415897	FALSE	-0.00894576	0.00508328	0.0784348	0.0949239	-0.00814581	0.0046025	0.0767492	0.231698
cg03682444	male-specific	L1CAM	-0.0212169	0.00205809	6.41544e-25	6.27237e-21	FALSE	-0.0113667	0.00346146	0.00102426	0.00243611	-0.0115376	0.00456124	0.011423	0.0552976
cg03697809	male-specific	PRPS1	0.0172906	0.00236596	2.70982e-13	2.64939e-09	FALSE	0.00785822	0.00437448	0.0724346	0.0884441	0.00783843	0.00488089	0.108287	0.296128
cg03706022	male-specific	MID1IP1	0.0170534	0.00228682	8.83366e-14	8.63667e-10	FALSE	0.00952603	0.00437546	0.0294695	0.0404969	0.00103477	0.00448456	0.817516	0.926455
cg03709474	male-specific	TMEM187	0.0160032	0.00249018	1.3055e-10	1.27639e-06	FALSE	0.0135108	0.00479224	0.00481265	0.00859817	0.00914397	0.00504957	0.0701656	0.220866
cg03711046	male-specific	OTUD5	-0.0138653	0.00249663	2.79812e-08	0.000273572	TRUE	-0.0144328	0.00476336	0.00244583	0.00493543	-0.0239572	0.00457362	1.62208e-07	4.57285e-06
cg03714991	male-specific	DRP2	-0.0126705	0.00178197	1.15716e-12	1.13135e-08	TRUE	-0.0176279	0.00352156	5.56556e-07	4.84962e-06	-0.0195935	0.00439362	8.21388e-06	0.000134581
cg03717424	male-specific	OPHN1	-0.0104384	0.00189865	3.84547e-08	0.000375972	FALSE	-0.0141163	0.00385253	0.000248144	0.000770976	0.0039939	0.00424767	0.347086	0.59581
cg03738247	male-specific	NKAP	0.0191367	0.0021009	8.33122e-20	8.14543e-16	FALSE	0.0104855	0.00363844	0.00395347	0.00739395	0.00384198	0.00435349	0.377504	0.626558
cg03744357	male-specific	XRCC6P5	-0.0232166	0.00231971	1.39966e-23	1.36844e-19	FALSE	-0.0195748	0.00394568	7.01093e-07	5.99998e-06	-0.0104701	0.00479426	0.0289715	0.113808
cg03748429	male-specific	ESX1	0.0222704	0.00246386	1.58367e-19	1.54835e-15	FALSE	0.0202774	0.00384776	1.36476e-07	1.4865e-06	0.0122802	0.00502426	0.014518	0.0664223
cg03761894	male-specific	CITED1	0.0112558	0.00243854	3.9162e-06	0.0382887	FALSE	0.00381123	0.00478574	0.425817	0.438866	0.00204102	0.00487269	0.675312	0.838997
cg03789606	male-specific	XRCC6P5	-0.0208058	0.0025276	1.85001e-16	1.80876e-12	FALSE	-0.0178621	0.00453412	8.16539e-05	0.000307526	-0.00700039	0.00497362	0.159278	0.384071
cg03790146	male-specific	P2RY4	-0.0115263	0.00248857	3.62705e-06	0.0354616	FALSE	-0.00665239	0.00516284	0.197567	0.214703	-0.00107458	0.00443245	0.808443	0.921394
cg03790891	male-specific	MORC4	-0.0172181	0.00204456	3.72e-17	3.63705e-13	FALSE	-0.00498714	0.00336637	0.138484	0.156153	-0.00226206	0.00372892	0.544099	0.766578
cg03791917	male-specific	BTK	0.0163822	0.00150205	1.07178e-27	1.04788e-23	FALSE	0.0067374	0.00291179	0.0206767	0.0298473	-0.00135752	0.00458663	0.767251	0.89676
cg03823092	male-specific	TSPAN6	0.0134016	0.0024658	5.48044e-08	0.000535823	FALSE	0.0127746	0.00468869	0.00643885	0.0109523	0.00918629	0.00471683	0.0514679	0.172489
cg03842291	male-specific	TMEM47	0.0180695	0.0023626	2.0391e-14	1.99363e-10	FALSE	0.0110696	0.00437103	0.0113254	0.0177667	0.00225549	0.00397117	0.570058	0.77946
cg03845409	male-specific	XKRX	0.014619	0.00250678	5.48379e-09	5.3615e-05	FALSE	0.00805867	0.00462304	0.0813067	0.0980283	-0.00532108	0.00486753	0.274316	0.527491
cg03887682	male-specific	PCYT1B	-0.0128237	0.00186747	6.56076e-12	6.41445e-08	FALSE	-0.00704634	0.00443804	0.112351	0.129162	-0.00788841	0.0048984	0.107309	0.294295
cg03909472	male-specific	BMX	0.0127576	0.00239712	1.02603e-07	0.00100315	FALSE	0.00526573	0.00452144	0.244175	0.260481	-0.00144802	0.00487944	0.766649	0.89676
cg03941517	male-specific	MOSPD1	0.0131045	0.00239306	4.34928e-08	0.000425229	FALSE	0.00890741	0.00488746	0.0683784	0.0838116	0.00637276	0.00428131	0.136617	0.348265
cg03949008	male-specific	ARSD	0.0171706	0.00186886	4.011e-20	3.92155e-16	FALSE	0.0064015	0.00337384	0.0577761	0.072448	-0.000582074	0.00481147	0.90371	0.967287
cg03950785	male-specific	ZIC3	0.0161574	0.00233641	4.66186e-12	4.5579e-08	FALSE	0.0156701	0.00417834	0.000176605	0.000587924	0.0070742	0.00473634	0.13528	0.347406
cg03959079	male-specific	TAB3	-0.015945	0.0021037	3.46896e-14	3.3916e-10	FALSE	-0.00615864	0.00324508	0.0577173	0.072448	-0.00509383	0.0040505	0.208544	0.458293
cg03972560	male-specific	RAI2	0.0144488	0.00264021	4.43512e-08	0.000433622	FALSE	0.016393	0.00498499	0.0010073	0.00240772	0.00107169	0.00508409	0.83305	0.933582
cg03995238	male-specific	CDK16	-0.0188572	0.0021045	3.2351e-19	3.16296e-15	TRUE	-0.0136691	0.00388487	0.000433933	0.00121084	-0.0127023	0.00351634	0.000303418	0.0030453
cg03996447	male-specific	MAP3K15	0.0122161	0.002292	9.82831e-08	0.000960914	FALSE	0.01084	0.0044679	0.0152583	0.023068	0.00469884	0.00346369	0.174908	0.410403
cg04012614	male-specific	MAGIX	0.017943	0.00208156	6.69718e-18	6.54783e-14	FALSE	0.00963058	0.00491272	0.0499565	0.0635057	0.00287566	0.00455638	0.527957	0.75473
cg04023829	male-specific	ZNF275	-0.0203017	0.00219396	2.17415e-20	2.12567e-16	FALSE	-0.0193459	0.00394512	9.40196e-07	7.70237e-06	-0.00607077	0.00433616	0.161503	0.388459
cg04027940	male-specific	ARHGEF9	-0.0214322	0.00215161	2.25781e-23	2.20746e-19	FALSE	-0.0164489	0.00443214	0.000206212	0.00066105	-0.00963444	0.00476156	0.0430341	0.151092
cg04051266	male-specific	TMEM47	0.0247823	0.00221192	3.89912e-29	3.81217e-25	FALSE	0.0177928	0.00393953	6.2873e-06	3.75475e-05	0.00363305	0.00359729	0.312524	0.563601
cg04069374	male-specific	TMEM255A	0.0130742	0.0022152	3.58995e-09	3.50989e-05	FALSE	0.00579309	0.00464152	0.211994	0.228953	0.00114102	0.00357783	0.749792	0.885613
cg04069419	male-specific	GABRA3	0.0173839	0.00234792	1.32194e-13	1.29246e-09	FALSE	0.00284095	0.00470874	0.546285	0.557332	0.00677671	0.00449723	0.131846	0.340632
cg04071644	male-specific	MAMLD1	-0.013568	0.00210401	1.12858e-10	1.10341e-06	FALSE	-0.0103194	0.00465119	0.02651	0.0369866	0.000947388	0.00476533	0.842413	0.93735
cg04077363	male-specific	TCEAL5	0.0212135	0.00210441	6.73955e-24	6.58926e-20	FALSE	0.014839	0.00397456	0.000188844	0.000617482	-0.00536384	0.00462352	0.246	0.496499
cg04118889	male-specific	ARX	0.0181633	0.00241882	5.951e-14	5.81829e-10	FALSE	0.00931119	0.00490752	0.0577846	0.072448	-0.00541373	0.00455458	0.234584	0.483027
cg04141767	male-specific	AFF2	-0.0123127	0.00199359	6.5683e-10	6.42183e-06	FALSE	-0.00421946	0.0031916	0.186151	0.203915	-0.00377084	0.00495551	0.446694	0.689462
cg04143870	male-specific	GPC4	-0.0149165	0.00243564	9.11036e-10	8.9072e-06	FALSE	-0.0156414	0.00413998	0.000158012	0.000532355	-0.000225051	0.00507536	0.964632	0.984907
cg04211807	male-specific	ZCCHC13	-0.0119405	0.0023666	4.52528e-07	0.00442437	FALSE	-0.00525429	0.00429479	0.221175	0.237931	-0.000517061	0.00437863	0.905998	0.968115
cg04217946	male-specific	DMD	0.0202332	0.0021575	6.71819e-21	6.56838e-17	FALSE	0.00993536	0.00362562	0.00613794	0.010487	0.00265636	0.00331246	0.422593	0.670067
cg04227026	male-specific	FATE1	-0.0219687	0.00222902	6.4731e-23	6.32875e-19	FALSE	-0.0186694	0.00385941	1.31569e-06	1.01292e-05	-0.00360464	0.00354398	0.309099	0.559045
cg04227631	male-specific	GABRA3	-0.0167752	0.0022062	2.8785e-14	2.81431e-10	FALSE	-0.00813566	0.00360054	0.0238481	0.0336648	0.00855364	0.00490852	0.0814015	0.241185
cg04233717	male-specific	NLGN4X	0.0139655	0.00221586	2.92826e-10	2.86296e-06	FALSE	0.0033097	0.00412109	0.42191	0.435073	0.00118087	0.00455723	0.795543	0.912894
cg04238548	male-specific	TBC1D8B	0.0122629	0.0021623	1.41767e-08	0.000138605	FALSE	0.00508483	0.00427401	0.234161	0.250775	-0.00137353	0.00355792	0.699461	0.852427
cg04287686	male-specific	GATA1	-0.0203063	0.00230365	1.1985e-18	1.17178e-14	FALSE	-0.0181027	0.00435325	3.20428e-05	0.000143855	-0.00872319	0.00498134	0.0799162	0.238257
cg04300278	male-specific	GRIA3	0.0205038	0.00205324	1.7539e-23	1.71479e-19	FALSE	0.0114319	0.00356975	0.00136268	0.00305171	0.00123648	0.00464029	0.78988	0.910523
cg04318320	male-specific	BCOR	0.0080969	0.00166798	1.20796e-06	0.0118102	FALSE	0.00279417	0.00351862	0.427131	0.439984	-0.00919441	0.00456228	0.0438721	0.153472
cg04342295	male-specific	NKAP	0.0142793	0.00210083	1.0683e-11	1.04448e-07	FALSE	0.00797463	0.00366929	0.0297545	0.0408591	-0.00940911	0.00461338	0.0413976	0.14774
cg04392694	male-specific	MAGIX	-0.0166771	0.00237889	2.37557e-12	2.32259e-08	TRUE	-0.0150985	0.00409718	0.000228605	0.000718421	-0.0133982	0.00467518	0.00415947	0.0263159
cg04402798	male-specific	FAM47C	0.0280561	0.00216254	1.72507e-38	1.6866e-34	TRUE	0.0195737	0.00337586	6.70614e-09	1.20146e-07	0.0164836	0.00476811	0.000546136	0.00493841
cg04412186	male-specific	HDX	0.0165065	0.00240673	6.96067e-12	6.80544e-08	FALSE	0.0126126	0.00441599	0.0042884	0.00783685	-0.00590817	0.00445316	0.184595	0.422279
cg04424215	male-specific	TRPC5	0.0342874	0.00186574	1.99194e-75	1.94752e-71	TRUE	0.0221139	0.00320279	5.03576e-12	2.54041e-10	0.0239093	0.00435596	4.04516e-08	1.49126e-06
cg04474375	male-specific	FGF13	0.0227717	0.00210052	2.20089e-27	2.15181e-23	FALSE	0.0149199	0.00353522	2.43912e-05	0.000115452	-0.00306248	0.00397625	0.441184	0.682607
cg04484695	male-specific	MAOB	-0.0201247	0.00214048	5.35562e-21	5.23619e-17	FALSE	-0.00613553	0.00349012	0.0787524	0.0952481	-0.0137548	0.0037313	0.000227524	0.00237046
cg04486022	male-specific	ARHGAP36	0.0132449	0.00253261	1.69751e-07	0.00165966	FALSE	0.0043262	0.00456908	0.343719	0.358493	-0.000601637	0.00473082	0.898803	0.964883
cg04488527	male-specific	KLHL34	0.0276615	0.00230127	2.78658e-33	2.72444e-29	TRUE	0.0222611	0.00421191	1.25514e-07	1.39081e-06	0.0165441	0.00475531	0.000503148	0.00457125
cg04492048	male-specific	ERAS	0.0239208	0.00255896	8.94418e-21	8.74472e-17	FALSE	0.0198871	0.0045351	1.15902e-05	6.22815e-05	0.00144868	0.00490328	0.767649	0.89676
cg04499381	male-specific	SASH3	-0.0179233	0.00200282	3.58592e-19	3.50595e-15	FALSE	-0.0126298	0.00364747	0.000534967	0.00143833	0.000527616	0.00372991	0.88751	0.957432
cg04515986	male-specific	FTHL17	-0.0138488	0.00244434	1.4646e-08	0.000143193	FALSE	-0.00889542	0.00430868	0.038967	0.0513032	-0.00845925	0.00480179	0.0781224	0.235103
cg04528545	male-specific	FAM47C	0.024134	0.00255638	3.70359e-21	3.621e-17	FALSE	0.0206914	0.00437232	2.21925e-06	1.56687e-05	0.00767897	0.00490695	0.117602	0.314425
cg04544498	male-specific	MAGEE1	-0.0233466	0.00256064	7.68932e-20	7.51785e-16	TRUE	-0.0286844	0.00485958	3.5769e-09	7.06899e-08	-0.0230961	0.00497385	3.42541e-06	6.50833e-05
cg04593531	male-specific	LINC00889	-0.0147037	0.00238384	6.91301e-10	6.75885e-06	FALSE	-0.00893185	0.00418906	0.0329918	0.0446648	0.00420134	0.00492025	0.393167	0.642101
cg04613080	male-specific	CNGA2	-0.019599	0.00200527	1.4601e-22	1.42754e-18	FALSE	-0.0143028	0.00310098	3.98157e-06	2.55273e-05	-0.00253891	0.00450848	0.573339	0.780691
cg04642759	male-specific	SLITRK2	0.0229845	0.00221157	2.67293e-25	2.61333e-21	FALSE	0.00844665	0.00398575	0.0340725	0.0458043	-0.000268397	0.00464036	0.953876	0.982367
cg04704683	male-specific	POF1B	-0.0174008	0.0021379	3.97863e-16	3.88991e-12	FALSE	-0.0126339	0.00391316	0.00124412	0.00284902	-0.000819475	0.00421545	0.845864	0.938381
cg04721883	male-specific	ESX1	0.0245004	0.00235244	2.12025e-25	2.07297e-21	TRUE	0.0170149	0.00434629	9.04796e-05	0.000334199	0.0150822	0.00425095	0.000388241	0.00370278
cg04745408	male-specific	MID2	-0.0145381	0.00248275	4.75175e-09	4.64578e-05	FALSE	-0.015544	0.00491189	0.00155312	0.0033964	-0.00870235	0.00437148	0.0465127	0.160368
cg04755662	male-specific	AR	-0.0127231	0.00266414	1.7909e-06	0.0175096	TRUE	-0.0102268	0.00482786	0.03415	0.0458763	-0.0135264	0.00487222	0.00549937	0.0319463
cg04774951	male-specific	IL1RAPL2	-0.0177776	0.00253751	2.45378e-12	2.39906e-08	FALSE	-0.017962	0.00482328	0.000196068	0.000635976	0.00479792	0.00507197	0.344165	0.592249
cg04790148	male-specific	CXorf22	0.0242643	0.00204658	2.00217e-32	1.95752e-28	FALSE	0.0124106	0.00318828	9.91907e-05	0.000356751	0.00314059	0.00423799	0.458659	0.697817
cg04791287	male-specific	PTCHD1	0.0120681	0.00248848	1.23709e-06	0.012095	FALSE	0.00929161	0.00433078	0.0319143	0.0434207	-0.0110106	0.0044849	0.014087	0.0647599
cg04814085	male-specific	BCYRN1	0.0112355	0.00190259	3.51894e-09	3.44047e-05	FALSE	0.00767595	0.00443278	0.0833389	0.0996636	0.00367187	0.0041448	0.375672	0.625142
cg04817724	male-specific	IL1RAPL2	0.0126079	0.00263919	1.77772e-06	0.0173808	FALSE	0.00171939	0.00537834	0.749205	0.757104	0.000559684	0.00504894	0.911734	0.971536
cg04854285	male-specific	TCEAL5	0.0202694	0.00191451	3.41521e-26	3.33905e-22	FALSE	0.0144703	0.00398288	0.000279997	0.000842628	0.00280406	0.00395676	0.478525	0.713322
cg04875162	male-specific	PABPC5	0.0246789	0.00204083	1.15589e-33	1.13011e-29	FALSE	0.0145269	0.00329673	1.05073e-05	5.76615e-05	-0.000301553	0.00448497	0.946394	0.981346
cg04882894	male-specific	IGSF1	0.0141192	0.00226427	4.49936e-10	4.39903e-06	FALSE	0.00916308	0.00403089	0.0230133	0.0326064	-0.00819437	0.00417819	0.0498527	0.169446
cg04886514	male-specific	AR	0.0122427	0.00228515	8.43725e-08	0.00082491	FALSE	0.0110845	0.00405322	0.00624277	0.0106566	0.00331585	0.00442693	0.453846	0.694448
cg04918728	male-specific	PPEF1	-0.0119343	0.00234897	3.76115e-07	0.00367728	FALSE	-0.00868973	0.00420205	0.0386425	0.0509475	-0.00768426	0.00436392	0.0782619	0.235154
cg04927540	male-specific	RBBP7	0.0127278	0.00179323	1.26852e-12	1.24023e-08	FALSE	0.00629506	0.0038656	0.103423	0.120524	0.00759181	0.00464971	0.102522	0.284419
cg04929015	male-specific	RAI2	-0.0152874	0.00220174	3.82958e-12	3.74418e-08	TRUE	-0.010724	0.00385823	0.00544413	0.00952226	-0.0126267	0.00440367	0.00413972	0.0262776
cg04929022	male-specific	VGLL1	-0.0131759	0.00259904	3.98828e-07	0.00389934	FALSE	-0.00339566	0.00486315	0.485025	0.497481	0.00848205	0.00494547	0.0863242	0.250353
cg04929865	male-specific	HAUS7	-0.0193277	0.00200745	6.0921e-22	5.95625e-18	FALSE	-0.0147455	0.00399011	0.000219444	0.000695328	-0.00854751	0.00443517	0.0539536	0.178326
cg04992335	male-specific	BCOR	0.0111784	0.00223756	5.85936e-07	0.00572869	FALSE	0.00109806	0.00445277	0.805217	0.811994	0.00205655	0.00464315	0.657822	0.826725
cg05016192	male-specific	TEX13C	0.0190025	0.00251094	3.79326e-14	3.70867e-10	FALSE	0.00946441	0.00475327	0.0464658	0.0597769	0.00679863	0.00455851	0.135852	0.348167
cg05019001	male-specific	AR	0.0240872	0.0022463	7.93563e-27	7.75866e-23	FALSE	0.0144156	0.00402459	0.000341138	0.000996894	-0.000835994	0.00368639	0.820596	0.928072
cg05040675	male-specific	PLP2	-0.0158306	0.0026512	2.35643e-09	2.30388e-05	TRUE	-0.0161962	0.00482592	0.000790546	0.00197585	-0.0127614	0.00489451	0.00912646	0.0479327
cg05061650	male-specific	UTP14A	-0.0130172	0.0023389	2.61396e-08	0.000255567	TRUE	-0.0163335	0.00430205	0.000146655	0.000499357	-0.0144849	0.00455757	0.00148191	0.011511
cg05078775	male-specific	TMEM47	0.0160681	0.00225056	9.36115e-13	9.15239e-09	FALSE	0.0148448	0.00359494	3.63787e-05	0.000161608	0.00496246	0.00478324	0.299517	0.550892
cg05100479	male-specific	HTR2C	0.0239482	0.00203621	6.18586e-32	6.04791e-28	FALSE	0.0165311	0.00386221	1.86699e-05	9.29616e-05	0.00596978	0.00402697	0.138221	0.348643
cg05106824	male-specific	GLUD2	0.0141434	0.00235052	1.77553e-09	1.73594e-05	TRUE	0.0146207	0.00399769	0.000254901	0.000786869	0.0110972	0.00418229	0.00796915	0.0434501
cg05116966	male-specific	RNF128	0.0161241	0.00254101	2.21624e-10	2.16682e-06	FALSE	0.010487	0.00432665	0.0153581	0.0231471	-0.00149239	0.0045354	0.742116	0.881435
cg05131629	male-specific	NYX	-0.0128573	0.00274888	2.90709e-06	0.0284226	FALSE	-0.00271603	0.00556772	0.625679	0.63529	-0.00182095	0.0051677	0.72456	0.87035
cg05155058	male-specific	SMS	-0.0134604	0.00231841	6.40406e-09	6.26125e-05	FALSE	-0.00801229	0.00417746	0.0551134	0.0695539	-0.0102184	0.00492128	0.0378603	0.139039
cg05162528	male-specific	TMEM187	-0.0111975	0.00135903	1.7319e-16	1.69328e-12	FALSE	-0.017548	0.00324572	6.42709e-08	7.8979e-07	-0.00257706	0.00456225	0.572165	0.780691
cg05190516	male-specific	TSPAN6	0.0172509	0.00258521	2.50755e-11	2.45163e-07	FALSE	0.0139085	0.0048287	0.00397184	0.00741385	0.00561281	0.00515056	0.275824	0.528013
cg05190630	male-specific	POF1B	-0.0122134	0.00258101	2.22276e-06	0.0217319	FALSE	-0.0108214	0.00470659	0.0214939	0.0309114	0.00284682	0.00512572	0.578622	0.781877
cg05193067	male-specific	TCEAL9	-0.0155876	0.00197525	2.98646e-15	2.91986e-11	FALSE	-0.00839483	0.00296576	0.00464634	0.00837128	-0.00404789	0.00457475	0.376246	0.625479
cg05195686	male-specific	BCOR	-0.0128802	0.00267476	1.46865e-06	0.014359	TRUE	-0.0141372	0.0052758	0.00737016	0.0122857	-0.0139827	0.00486383	0.00404256	0.025832
cg05196026	male-specific	FGF13	0.0259652	0.00214844	1.25879e-33	1.23072e-29	FALSE	0.0128211	0.00351291	0.000262526	0.000806509	-0.004086	0.00358106	0.253869	0.505364
cg05223249	male-specific	PFKFB1	-0.0141259	0.00227517	5.34114e-10	5.22203e-06	FALSE	-0.00494606	0.00438503	0.259344	0.275894	-0.00272087	0.00402171	0.498695	0.728102
cg05259868	male-specific	GPR50	0.0293459	0.00193169	4.00439e-52	3.91509e-48	TRUE	0.0219157	0.00348036	3.03541e-10	8.1956e-09	0.0209013	0.00479197	1.29033e-05	0.00020613
cg05313317	male-specific	NDP	0.0152013	0.00210325	4.91817e-13	4.80849e-09	FALSE	0.005818	0.00349132	0.0956298	0.11233	-0.018652	0.00453248	3.86864e-05	0.000539716
cg05322190	male-specific	SLITRK4	-0.0130924	0.00234432	2.34066e-08	0.000228846	FALSE	-0.00629008	0.00373475	0.0921419	0.1089	-0.00520548	0.00468711	0.266742	0.51966
cg05371395	male-specific	FRMPD4	0.0146968	0.00248309	3.24344e-09	3.17111e-05	FALSE	0.00706509	0.00446149	0.113291	0.130048	0.00979829	0.00472888	0.0382643	0.139624
cg05444994	male-specific	CNKSR2	0.0239271	0.00214853	8.33333e-29	8.1475e-25	FALSE	0.0146947	0.00388731	0.000156719	0.000529859	0.00474066	0.00344927	0.169319	0.401712
cg05445588	male-specific	SH3KBP1	-0.00847248	0.00173986	1.1181e-06	0.0109316	FALSE	-0.00892	0.00418607	0.0330994	0.0447297	0.000928713	0.00475665	0.845201	0.938188
cg05463948	male-specific	BMP15	-0.0092157	0.00172	8.41641e-08	0.000822872	FALSE	-0.0175913	0.00471488	0.000190704	0.000621536	-0.00527352	0.00465782	0.257556	0.509004
cg05478253	male-specific	KLHL13	-0.0141502	0.00182037	7.65064e-15	7.48003e-11	FALSE	-0.00990827	0.00376525	0.0085008	0.0138808	-0.00199346	0.00456772	0.662529	0.83011
cg05483199	male-specific	SMIM9	-0.0136697	0.00220529	5.69697e-10	5.56993e-06	FALSE	-0.0135041	0.0044847	0.00260262	0.00518629	0.00911695	0.00493506	0.0646916	0.207035
cg05511138	male-specific	ARHGAP6	0.0127817	0.0025277	4.26662e-07	0.00417147	FALSE	0.00877405	0.00476856	0.0657712	0.0811347	0.00329998	0.00421052	0.433188	0.675689
cg05545272	male-specific	MAOB	0.012968	0.00261001	6.74488e-07	0.00659447	FALSE	0.0135242	0.00488793	0.00565985	0.0098012	-6.40996e-05	0.00482331	0.989397	0.996197
cg05559881	male-specific	ZIC3	0.0275574	0.0022529	2.09897e-34	2.05216e-30	FALSE	0.013415	0.00418527	0.0013493	0.00303592	0.00675625	0.00503319	0.179486	0.416554
cg05560472	male-specific	SYTL4	-0.0135299	0.00228737	3.31788e-09	3.24389e-05	FALSE	-0.0173938	0.00440054	7.72881e-05	0.000292809	-0.00653449	0.00515301	0.204765	0.453273
cg05566296	male-specific	GPR101	0.0130346	0.00247929	1.46095e-07	0.00142837	FALSE	0.00557835	0.00499936	0.264503	0.281071	-0.00376934	0.00382093	0.323889	0.575969
cg05573563	male-specific	TRAPPC2	-0.0112466	0.00226409	6.78562e-07	0.0066343	FALSE	-0.00544375	0.00421047	0.196043	0.213603	-0.00286615	0.00463763	0.536562	0.761133
cg05574878	male-specific	HTR2C	-0.0109898	0.00191673	9.82989e-09	9.61068e-05	FALSE	-0.00718703	0.00433853	0.0976088	0.114304	0.000255844	0.00477389	0.95726	0.983423
cg05585317	male-specific	TSPYL2	0.0177496	0.00259694	8.21119e-12	8.02808e-08	FALSE	0.0162701	0.00454368	0.00034253	0.000999436	0.0109349	0.004895	0.0254909	0.10353
cg05605944	male-specific	MAOB	-0.0125779	0.00248633	4.21863e-07	0.00412456	FALSE	-0.0148061	0.00523191	0.00465522	0.00837939	-0.010714	0.00460155	0.0198939	0.0853254
cg05666266	male-specific	NALF2	0.0298269	0.00197139	1.02796e-51	1.00503e-47	FALSE	0.021281	0.00328981	9.88149e-11	3.38264e-09	0.00619556	0.00319693	0.0526262	0.174843
cg05673346	male-specific	MID1IP1	-0.0195972	0.00199822	1.04698e-22	1.02364e-18	FALSE	-0.0175139	0.00459358	0.000137465	0.000473108	-0.00251455	0.00337167	0.455796	0.695116
cg05695951	male-specific	CHST7	-0.0145534	0.00221699	5.22117e-11	5.10473e-07	FALSE	-0.0131489	0.00390688	0.00076387	0.00191456	-0.000191051	0.00480021	0.968252	0.986943
cg05777666	male-specific	ESX1	0.010971	0.00232338	2.33549e-06	0.022834	FALSE	0.00996169	0.00521068	0.0559038	0.070505	0.00454127	0.00428998	0.289793	0.543773
cg05782975	male-specific	BEX3	0.0130874	0.00241401	5.91211e-08	0.000578027	FALSE	0.00582788	0.00412388	0.157596	0.17534	0.00479199	0.00361401	0.184856	0.422372
cg05786601	male-specific	AR	0.0240202	0.00212806	1.51563e-29	1.48183e-25	FALSE	0.014023	0.00376963	0.000199222	0.000644027	-0.00106121	0.00311217	0.733114	0.875626
cg05801573	male-specific	SLITRK4	0.0190816	0.00202925	5.29034e-21	5.17236e-17	FALSE	0.00760233	0.00359196	0.0343035	0.0460267	0.00666343	0.00451414	0.139911	0.35152
cg05867448	male-specific	ARHGAP36	0.0237941	0.00180316	9.2818e-40	9.07482e-36	TRUE	0.0131221	0.00344955	0.000142384	0.000486542	0.0159963	0.00417252	0.00012622	0.00139864
cg05880897	male-specific	GABRE	-0.020343	0.00215791	4.21294e-21	4.11899e-17	FALSE	-0.0121651	0.00356804	0.000650912	0.0016749	-0.00465537	0.00379326	0.219719	0.469623
cg05902740	male-specific	RTL9	-0.0183664	0.00217777	3.35303e-17	3.27826e-13	FALSE	-0.0147488	0.00366179	5.63098e-05	0.000227255	0.00534538	0.00369781	0.148303	0.364484
cg05921207	male-specific	CHRDL1	0.0159627	0.0026269	1.22745e-09	1.20008e-05	FALSE	0.0113642	0.00479032	0.017676	0.0260854	-0.00230332	0.00482334	0.63298	0.81057
cg05929865	male-specific	TEX11	-0.0195422	0.00203061	6.34414e-22	6.20266e-18	FALSE	-0.011609	0.00322732	0.000321776	0.000949202	0.00672678	0.00458271	0.142142	0.353481
cg05975021	male-specific	ARHGAP6	-0.0125266	0.00248212	4.49463e-07	0.0043944	FALSE	-0.00883416	0.00422457	0.0365159	0.0483766	-0.00201795	0.00448564	0.652805	0.82479
cg06010380	male-specific	BCOR	0.0176041	0.00237209	1.15945e-13	1.13359e-09	FALSE	0.0130169	0.00371749	0.0004626	0.00127966	-0.00484815	0.00474343	0.306744	0.557922
cg06068202	male-specific	GPR50	0.0137349	0.00254942	7.14581e-08	0.000698645	FALSE	0.00257211	0.00495992	0.604055	0.613984	0.0069783	0.00480133	0.14611	0.360808
cg06069823	male-specific	EMD	-0.00946274	0.00197224	1.60293e-06	0.0156719	TRUE	-0.015965	0.0041527	0.000120803	0.000425698	-0.0141484	0.00422976	0.000822899	0.00698008
cg06079646	male-specific	POLA1	-0.0157579	0.00263233	2.14674e-09	2.09887e-05	TRUE	-0.0177478	0.00501717	0.00040407	0.00114926	-0.0148058	0.00494776	0.0027677	0.0190852
cg06102971	male-specific	RAI2	0.013717	0.00217304	2.74848e-10	2.68719e-06	FALSE	0.00834942	0.00402865	0.038218	0.0504225	0.00750037	0.0036441	0.0395685	0.143118
cg06116594	male-specific	SLC7A3	-0.0255323	0.00232259	4.12826e-28	4.0362e-24	TRUE	-0.0181841	0.00421282	1.58616e-05	8.13015e-05	-0.0196396	0.0049626	7.57329e-05	0.000901739
cg06126323	male-specific	EDA	0.0120666	0.00240342	5.15063e-07	0.00503577	FALSE	0.00856716	0.00430283	0.046475	0.0597769	-0.00408199	0.00428327	0.340586	0.590863
cg06128881	male-specific	SLC9A7	-0.0127845	0.00260622	9.32429e-07	0.00911636	FALSE	-0.0145429	0.00522858	0.0054121	0.00947489	-0.00926208	0.00509236	0.068939	0.21772
cg06134608	male-specific	SNX12	0.0108399	0.00216235	5.35795e-07	0.00523847	FALSE	0.0162937	0.00442055	0.000227899	0.000717377	-0.00186647	0.00496644	0.707054	0.858406
cg06140460	male-specific	KCND1	0.0154801	0.00198033	5.41302e-15	5.29231e-11	FALSE	0.00730218	0.00348479	0.0361314	0.0479335	0.00103845	0.00298573	0.727987	0.87222
cg06143713	male-specific	ARHGEF9	-0.0135522	0.00211667	1.52767e-10	1.4936e-06	FALSE	-0.00882705	0.00357446	0.013531	0.0207015	0.000763545	0.00387745	0.843891	0.93735
cg06152434	male-specific	SOX3	0.0205747	0.00219629	7.39721e-21	7.23225e-17	FALSE	0.00922821	0.00396935	0.020079	0.0291689	-0.00337843	0.00429407	0.431418	0.675066
cg06163534	male-specific	ERAS	-0.0124951	0.00225175	2.87189e-08	0.000280785	FALSE	-0.00982354	0.00404946	0.0152708	0.0230687	-0.00119208	0.00460519	0.795746	0.912894
cg06165699	male-specific	MXRA5	0.0204795	0.00240838	1.8408e-17	1.79975e-13	FALSE	0.00910669	0.00431626	0.0348705	0.0465974	0.00776337	0.00502484	0.122347	0.323187
cg06168286	male-specific	PJA1	-0.0151335	0.00239074	2.45086e-10	2.3962e-06	FALSE	-0.00639891	0.00397306	0.107273	0.123921	-0.0055219	0.00480087	0.250067	0.501754
cg06170215	male-specific	CITED1	0.0200477	0.00213961	7.26659e-21	7.10454e-17	FALSE	0.00924717	0.00380946	0.0152065	0.0230259	0.0061608	0.00415113	0.137775	0.348643
cg06177698	male-specific	GABRQ	0.0138956	0.00277717	5.62906e-07	0.00550353	FALSE	0.00225477	0.0057243	0.693659	0.702453	0.0080227	0.00523163	0.125153	0.327503
cg06180047	male-specific	L1CAM	-0.0258028	0.00231505	7.51445e-29	7.34688e-25	TRUE	-0.0146858	0.00404752	0.000285233	0.000857041	-0.0236154	0.00477131	7.44229e-07	1.78336e-05
cg06190216	male-specific	BGN	-0.0195967	0.00221403	8.66256e-19	8.46939e-15	FALSE	-0.0119408	0.00385593	0.00195668	0.00410388	-0.00379957	0.00442959	0.39102	0.641768
cg06267144	male-specific	ZIC3	0.0283971	0.00201255	3.29358e-45	3.22013e-41	FALSE	0.0186717	0.00317178	3.93666e-09	7.54658e-08	0.00756962	0.0042392	0.07416	0.2271
cg06268269	male-specific	MMGT1	-0.010681	0.00169039	2.6384e-10	2.57957e-06	TRUE	-0.015338	0.00478702	0.00135496	0.00304509	-0.0151618	0.00474324	0.00139097	0.0109283
cg06270497	male-specific	STARD8	0.0187142	0.00213808	2.08143e-18	2.03502e-14	FALSE	0.0091829	0.00385602	0.017245	0.025543	0.00298638	0.00402615	0.45824	0.697734
cg06287707	male-specific	CPXCR1	-0.0116507	0.00251765	3.6992e-06	0.036167	FALSE	-0.00187676	0.00474031	0.692168	0.701314	0.00114533	0.00493261	0.816386	0.926424
cg06300107	male-specific	MTMR8	-0.0210991	0.00221313	1.51891e-21	1.48503e-17	FALSE	-0.0126194	0.00364255	0.000531338	0.0014326	0.00450926	0.00333589	0.176458	0.412627
cg06308972	male-specific	PLS3	-0.0152748	0.00181249	3.52983e-17	3.45112e-13	FALSE	-0.0132509	0.00433198	0.00222178	0.00453951	0.00160923	0.00465737	0.729701	0.873232
cg06338119	male-specific	AMMECR1	-0.0166316	0.00220621	4.75266e-14	4.64668e-10	FALSE	-0.0094494	0.00347835	0.00659502	0.0111783	0.00149772	0.0047282	0.751424	0.886119
cg06384623	male-specific	GPC3	0.0144018	0.00243118	3.14594e-09	3.07578e-05	FALSE	0.0152414	0.00439445	0.00052371	0.00141801	0.00537611	0.00416835	0.19714	0.443761
cg06400167	male-specific	CCNQ	0.0170228	0.00239289	1.128e-12	1.10284e-08	FALSE	0.0123372	0.00496852	0.0130255	0.0199919	0.00231689	0.00421786	0.582796	0.78251
cg06416685	male-specific	TSPAN6	0.0124751	0.00247487	4.63866e-07	0.00453522	FALSE	0.0104686	0.00521144	0.0445622	0.0576955	0.00625983	0.00489488	0.200949	0.448974
cg06427226	male-specific	RNF128	0.0188237	0.00213308	1.09783e-18	1.07334e-14	FALSE	0.0074591	0.00382311	0.0510503	0.0648102	0.00470493	0.00374824	0.209393	0.45875
cg06431415	male-specific	GPC3	-0.014842	0.00251419	3.56359e-09	3.48412e-05	FALSE	-0.00966698	0.00423743	0.0225287	0.0320858	0.00432612	0.00475844	0.363273	0.613041
cg06455967	male-specific	PAK3	0.0198438	0.00251089	2.72053e-15	2.65986e-11	FALSE	0.00752398	0.00468416	0.108217	0.124821	0.0147476	0.00472373	0.00179613	0.013243
cg06465306	male-specific	ZNF711	-0.00760453	0.00156328	1.14773e-06	0.0112213	FALSE	-0.00986234	0.00432917	0.02272	0.0322862	0.00127728	0.00430924	0.766922	0.89676
cg06522219	male-specific	STARD8	-0.0135283	0.002148	3.01387e-10	2.94666e-06	FALSE	-0.00706572	0.00415482	0.0890164	0.105793	0.00430186	0.00483849	0.373955	0.62332
cg06525551	male-specific	FGF13	0.0128448	0.00234448	4.28348e-08	0.000418796	FALSE	0.00861919	0.00478095	0.0714167	0.0873123	-0.00562506	0.00457773	0.219151	0.469399
cg06548617	male-specific	BCOR	0.0216488	0.001996	2.08233e-27	2.03589e-23	FALSE	0.013565	0.00301443	6.79438e-06	3.98313e-05	0.000962949	0.00467163	0.836692	0.93511
cg06621863	male-specific	RPS6KA6	0.0291775	0.00182631	1.87198e-57	1.83024e-53	TRUE	0.0116308	0.00286428	4.89384e-05	0.000206641	0.0106406	0.00339944	0.00174742	0.0129336
cg06650847	male-specific	ARHGEF9	0.0182145	0.00185304	8.40315e-23	8.21576e-19	FALSE	0.00793813	0.00331944	0.0167839	0.0249997	-0.00389003	0.00405738	0.337683	0.587798
cg06655100	male-specific	KLF8	0.0192832	0.00223408	6.06222e-18	5.92704e-14	FALSE	0.0131704	0.00325681	5.25571e-05	0.000217607	0.000454621	0.00388114	0.906752	0.968381
cg06675660	male-specific	SMARCA1	0.0205212	0.00231679	8.17492e-19	7.99262e-15	FALSE	0.00838549	0.00451977	0.0635544	0.0786532	0.00126389	0.002917	0.664808	0.831877
cg06711837	male-specific	FGF13	0.0241175	0.00188739	2.16859e-37	2.12023e-33	FALSE	0.0118465	0.00325593	0.000274284	0.00082856	-0.000391571	0.00394297	0.920893	0.976952
cg06758848	male-specific	FLNA	-0.0331314	0.00222407	3.46208e-50	3.38488e-46	TRUE	-0.0318017	0.0039583	9.42026e-16	1.4646e-13	-0.0271494	0.00448921	1.46928e-09	7.61245e-08
cg06778013	male-specific	MAGEB6	-0.0120998	0.00252686	1.68047e-06	0.01643	FALSE	-0.0141405	0.00465153	0.00236613	0.0047948	-2.75577e-05	0.00494451	0.995553	0.999202
cg06778844	male-specific	PAK3	-0.017649	0.00240452	2.13711e-13	2.08945e-09	TRUE	-0.0165972	0.00444348	0.000187581	0.000615276	-0.0151445	0.00482775	0.00170708	0.0128332
cg06780606	male-specific	EDA	-0.0179819	0.00209251	8.43985e-18	8.25164e-14	TRUE	-0.0131606	0.00309875	2.16573e-05	0.000104577	-0.0130602	0.00449497	0.00366636	0.0238251
cg06782349	male-specific	DMD	0.0151351	0.00245071	6.58297e-10	6.43617e-06	FALSE	0.00672849	0.00443649	0.129361	0.146391	-0.00562776	0.00499645	0.260017	0.512444
cg06816704	male-specific	PNMA3	0.0125592	0.00195377	1.2913e-10	1.2625e-06	FALSE	0.0141994	0.00442467	0.00133133	0.00300962	0.00571184	0.00366065	0.11868	0.316426
cg06831164	male-specific	EFHC2	0.0121284	0.00158688	2.1231e-14	2.07576e-10	FALSE	0.00347347	0.00338359	0.304626	0.320158	-0.000431807	0.00467701	0.926439	0.977957
cg06879828	male-specific	TMEM35A	0.0120209	0.00231151	1.98817e-07	0.00194384	FALSE	0.00810827	0.00467805	0.0830499	0.099442	-0.00220483	0.00466251	0.636296	0.813186
cg06902764	male-specific	SOX3	0.0262982	0.00217053	8.68784e-34	8.49411e-30	FALSE	0.0170635	0.00351707	1.22452e-06	9.62049e-06	0.00597785	0.00406499	0.141407	0.352507
cg06927864	male-specific	IL1RAPL1	0.0215569	0.00220304	1.30548e-22	1.27637e-18	FALSE	0.0067815	0.00363527	0.0621147	0.0771814	0.00427288	0.00479079	0.372449	0.621938
cg06936709	male-specific	HDX	0.0153604	0.00234579	5.82885e-11	5.69886e-07	FALSE	0.0124209	0.00438672	0.00463345	0.00835589	0.00117738	0.0041014	0.77406	0.900838
cg06948553	male-specific	BCOR	0.0175433	0.00168567	2.29569e-25	2.24449e-21	FALSE	0.0106277	0.00305348	0.000500422	0.00136808	-0.00481211	0.00433628	0.267114	0.519856
cg06967228	male-specific	PJA1	0.0187517	0.00251458	8.83816e-14	8.64106e-10	FALSE	0.0122809	0.00483302	0.0110526	0.0174242	-0.0031194	0.00477763	0.513809	0.739469
cg06981242	male-specific	FGF13	0.0110662	0.00237443	3.15351e-06	0.0308319	FALSE	0.00425069	0.00436604	0.330266	0.345778	0.000645372	0.00397171	0.870918	0.946994
cg07005924	male-specific	FAM47C	-0.0164941	0.00234082	1.83788e-12	1.7969e-08	FALSE	-0.00888566	0.00416946	0.0330784	0.0447297	0.000350028	0.00517314	0.946054	0.981346
cg07053880	male-specific	GABRE	0.0205337	0.00220172	1.09709e-20	1.07263e-16	FALSE	0.0141025	0.00360041	8.96887e-05	0.00033256	0.00540779	0.00454284	0.23389	0.482583
cg07069660	male-specific	AKAP4	-0.0130807	0.00229991	1.28939e-08	0.000126064	FALSE	-0.00724888	0.00425461	0.0884236	0.105285	0.00330976	0.00388939	0.394785	0.64354
cg07108522	male-specific	NHSL2	-0.0167931	0.00228519	2.00208e-13	1.95744e-09	TRUE	-0.0192977	0.00426481	6.04326e-06	3.62029e-05	-0.019685	0.0040758	1.36726e-06	2.94498e-05
cg07146718	male-specific	FGF13	-0.00962669	0.00184221	1.73568e-07	0.00169698	FALSE	-0.010187	0.00478446	0.0332389	0.044841	-0.0108297	0.00481894	0.0246192	0.100629
cg07174097	male-specific	TSC22D3	0.0171447	0.00200096	1.05068e-17	1.02725e-13	FALSE	0.00831198	0.00364225	0.0224833	0.032045	0.000316667	0.00378042	0.933243	0.977957
cg07198771	male-specific	SYTL4	0.0157376	0.0022659	3.77333e-12	3.68919e-08	FALSE	0.0115957	0.00395516	0.00337005	0.00644749	-0.00959347	0.00476612	0.0441307	0.154096
cg07211915	male-specific	MAP3K15	0.0150664	0.00222091	1.16989e-11	1.1438e-07	FALSE	0.0126965	0.00419885	0.00249609	0.00501348	-2.98806e-05	0.00324809	0.99266	0.997342
cg07278328	male-specific	MIR4330	-0.00814398	0.00174392	3.01322e-06	0.0294603	FALSE	-0.00819124	0.0040214	0.0416589	0.0545121	-0.0034648	0.00456105	0.447463	0.68962
cg07297906	male-specific	GPC3	0.0185456	0.00226155	2.39597e-16	2.34254e-12	FALSE	0.0163373	0.00370353	1.02764e-05	5.66086e-05	-0.000268936	0.00296121	0.927636	0.977957
cg07320017	male-specific	MCF2	0.0175629	0.00227543	1.17705e-14	1.1508e-10	FALSE	0.00805882	0.0041785	0.0537757	0.068	-0.00160212	0.00341813	0.639274	0.815361
cg07358738	male-specific	SLC6A14	-0.0120617	0.00249463	1.33113e-06	0.0130144	FALSE	-0.00609569	0.00489308	0.212846	0.229744	0.00353514	0.00494984	0.475108	0.711081
cg07388156	male-specific	ZIC3	0.0298113	0.00193441	1.37906e-53	1.34831e-49	FALSE	0.0136295	0.00337451	5.36918e-05	0.000220874	0.0102423	0.00469195	0.0290392	0.113841
cg07390373	male-specific	MAOB	-0.0122733	0.00248517	7.86768e-07	0.00769223	FALSE	-0.00878624	0.00560142	0.116747	0.133535	-0.0136519	0.0046622	0.00340927	0.022588
cg07409400	male-specific	SLC25A43	-0.0124331	0.00243099	3.14686e-07	0.00307669	TRUE	-0.018613	0.00504769	0.000226539	0.000715445	-0.0142508	0.00503149	0.00462099	0.0286681
cg07422795	male-specific	LINC00629	-0.0104448	0.00221846	2.50034e-06	0.0244458	FALSE	-0.0110778	0.00436432	0.0111401	0.017519	-0.00294404	0.00444119	0.507398	0.734655
cg07442775	male-specific	KLHL13	-0.0100554	0.00152337	4.09142e-11	4.00018e-07	FALSE	-0.0082262	0.0044163	0.0625057	0.0775055	0.00238348	0.00457794	0.602615	0.788003
cg07447868	male-specific	NHS	0.0143758	0.00246608	5.56316e-09	5.4391e-05	FALSE	0.00780367	0.00483205	0.106315	0.123071	-0.000822562	0.00481212	0.864274	0.944332
cg07452499	male-specific	CLCN5	-0.0107489	0.00227426	2.28626e-06	0.0223527	FALSE	-0.00851788	0.00456707	0.0621723	0.0771814	0.000779776	0.00506869	0.877734	0.949181
cg07462256	male-specific	NALF2	0.0258638	0.00226078	2.63284e-30	2.57413e-26	FALSE	0.0206603	0.00388177	1.02419e-07	1.19718e-06	0.00402628	0.00361437	0.265295	0.518546
cg07549474	male-specific	MAGEC2	-0.0115184	0.00196444	4.53287e-09	4.43179e-05	FALSE	-0.00766385	0.00443521	0.083996	0.100387	-0.00454258	0.00403012	0.259676	0.512444
cg07570652	male-specific	ARHGAP36	0.0164738	0.00239009	5.48099e-12	5.35876e-08	FALSE	0.0102666	0.00407674	0.0117907	0.0183762	0.00461821	0.00478666	0.334641	0.585434
cg07608505	male-specific	TCEAL2	0.0166825	0.00213997	6.40679e-15	6.26392e-11	FALSE	0.00836549	0.00377766	0.0267971	0.0372183	0.00612604	0.0043326	0.157379	0.380929
cg07653699	male-specific	FGF13	0.0126369	0.0023122	4.62071e-08	0.000451766	FALSE	0.00809506	0.00488487	0.0974849	0.114229	0.000343647	0.00386111	0.92908	0.977957
cg07681653	male-specific	SOX3	0.0205046	0.00231863	9.28572e-19	9.07865e-15	FALSE	0.0140655	0.00393223	0.000347577	0.00101262	0.00475882	0.00477196	0.318645	0.569284
cg07749485	male-specific	NKAP	0.018846	0.00206787	7.96101e-20	7.78348e-16	FALSE	0.0112023	0.00382712	0.00342152	0.00652642	-0.0049129	0.00350077	0.160505	0.386543
cg07755264	male-specific	IQSEC2	-0.0105846	0.00145259	3.17623e-13	3.1054e-09	FALSE	-0.00928619	0.00326601	0.00446512	0.00809804	-0.00536981	0.0042501	0.206426	0.455897
cg07761358	male-specific	ABCD1	0.0102765	0.00181565	1.51399e-08	0.000148023	FALSE	-0.00166828	0.00384166	0.6641	0.673587	0.00157637	0.00443442	0.722226	0.870095
cg07764473	male-specific	BCOR	0.022006	0.00239151	3.5222e-20	3.44365e-16	TRUE	0.0142472	0.00462592	0.00207099	0.00429662	0.0165753	0.00496317	0.000838795	0.0070525
cg07764932	male-specific	ARHGAP6	-0.0132011	0.0020161	5.83754e-11	5.70737e-07	FALSE	-0.00688655	0.00385761	0.0742313	0.0902355	0.00465503	0.00440522	0.290645	0.543773
cg07768177	male-specific	FGF13	0.0140503	0.00249508	1.78978e-08	0.000174986	FALSE	0.0119463	0.004483	0.00770349	0.0127307	-0.000264438	0.00355452	0.940696	0.978792
cg07774424	male-specific	ARMCX5-GPRASP2	0.0113486	0.00241495	2.61023e-06	0.0255202	FALSE	0.00299116	0.00491206	0.542563	0.55383	0.00230794	0.00465574	0.620092	0.801562
cg07780118	male-specific	AR	0.0140644	0.00250759	2.03805e-08	0.00019926	FALSE	0.00241313	0.00468702	0.606655	0.6163	0.00406726	0.0047589	0.392737	0.642101
cg07801607	male-specific	ZMAT1	-0.0133388	0.0020784	1.38251e-10	1.35168e-06	FALSE	-0.00664333	0.00287061	0.0206537	0.0298473	-0.00124923	0.00420319	0.766306	0.89676
cg07812390	male-specific	EFNB1	-0.0192371	0.00226048	1.73618e-17	1.69746e-13	FALSE	-0.00969518	0.00424654	0.0224258	0.0319868	-0.00359533	0.00458434	0.432885	0.675689
cg07820420	male-specific	NR0B1	0.0252836	0.00200727	2.22116e-36	2.17163e-32	FALSE	0.0136489	0.00342761	6.83197e-05	0.000263519	0.00848833	0.00479578	0.0767343	0.231698
cg07881342	male-specific	AMOT	-0.0126654	0.00198624	1.81107e-10	1.77069e-06	FALSE	-0.00805496	0.00393874	0.040849	0.0536259	-0.00321162	0.0044665	0.472112	0.708739
cg07885785	male-specific	TASL	-0.0100064	0.00146135	7.52213e-12	7.35438e-08	FALSE	-0.0133146	0.00292547	5.33279e-06	3.26612e-05	-0.00812087	0.00392667	0.0386279	0.140512
cg07897414	male-specific	KLHL4	0.018149	0.00241541	5.74111e-14	5.61308e-10	FALSE	0.00784159	0.0044525	0.0782102	0.0947119	0.015618	0.00466669	0.00081778	0.00696749
cg07910919	male-specific	ZNF185	-0.0132226	0.00248953	1.08847e-07	0.00106419	FALSE	-0.0147417	0.00408775	0.000310578	0.000924501	0.00183217	0.00435923	0.674268	0.838788
cg07911663	male-specific	TMEM164	-0.0158846	0.00252799	3.31045e-10	3.23662e-06	TRUE	-0.0169778	0.00511607	0.000904935	0.00220427	-0.0163545	0.00414286	7.89259e-05	0.000933957
cg07934503	male-specific	USP27X-DT	-0.0106818	0.00196401	5.36452e-08	0.000524489	FALSE	-0.0102525	0.00398015	0.00999779	0.0159316	-0.00235531	0.00399056	0.555043	0.771262
cg07940380	male-specific	OPHN1	0.0170126	0.00221522	1.59243e-14	1.55692e-10	FALSE	0.0143137	0.00392659	0.000267047	0.000816475	0.00563775	0.00358366	0.115677	0.311013
cg07940804	male-specific	ACTRT1	-0.0156276	0.00243753	1.44349e-10	1.4113e-06	FALSE	-0.0110217	0.00425454	0.00958153	0.0153449	0.00327731	0.00507868	0.518728	0.743756
cg07987169	male-specific	TLR8-AS1	0.0201483	0.00171717	8.59082e-32	8.39925e-28	FALSE	0.00879532	0.00251334	0.000466203	0.00128687	0.00107327	0.00418572	0.797632	0.91451
cg07989638	male-specific	LINC01281	-0.0163935	0.00223282	2.10333e-13	2.05643e-09	TRUE	-0.0167961	0.00430071	9.40637e-05	0.000344673	-0.0205799	0.00421179	1.0277e-06	2.34535e-05
cg08046324	male-specific	ARHGAP36	0.02048	0.00239388	1.17709e-17	1.15084e-13	FALSE	0.0118706	0.0046495	0.0106772	0.0169159	-0.00508454	0.00474614	0.284034	0.538569
cg08081144	male-specific	NHS	0.0201228	0.00236532	1.7783e-17	1.73864e-13	FALSE	0.0129006	0.00380552	0.000698982	0.00177242	0.00401199	0.00379752	0.29075	0.543773
cg08089354	male-specific	RPL39	-0.0110152	0.00204999	7.73105e-08	0.000755864	FALSE	-0.00934432	0.00466151	0.0450092	0.0582204	-0.00777767	0.00457159	0.0888854	0.255426
cg08139636	male-specific	HS6ST2	-0.0199013	0.00198711	1.30731e-23	1.27816e-19	FALSE	-0.0102824	0.00326455	0.00163425	0.00354396	-0.000222283	0.00458995	0.961375	0.984868
cg08145178	male-specific	H2BW2	-0.014877	0.00214673	4.20606e-12	4.11226e-08	FALSE	-0.00657292	0.0040418	0.103899	0.120859	0.00380358	0.00485779	0.433636	0.675838
cg08156775	male-specific	BCOR	-0.00919894	0.00183138	5.08831e-07	0.00497485	FALSE	-0.00976302	0.00428792	0.0227943	0.0323439	-0.00619866	0.00486775	0.202871	0.452215
cg08279496	male-specific	CCDC160	0.0117621	0.00205703	1.07786e-08	0.000105382	FALSE	0.00531761	0.00444721	0.231807	0.24867	-0.0106858	0.00431837	0.0133427	0.0623852
cg08280623	male-specific	PIN4	-0.0187283	0.00258972	4.7665e-13	4.66021e-09	TRUE	-0.0139109	0.0050718	0.00609191	0.0104431	-0.0186597	0.00500376	0.000192138	0.00203496
cg08291487	male-specific	MIR890	-0.0144113	0.00249894	8.07165e-09	7.89166e-05	FALSE	-0.00893768	0.00447518	0.0458071	0.0591727	0.0101351	0.00485224	0.0367307	0.136459
cg08304428	male-specific	PIN4	0.0250585	0.00257571	2.2724e-22	2.22173e-18	TRUE	0.0216823	0.0047805	5.74479e-06	3.45228e-05	0.0130619	0.00500627	0.00907789	0.0478086
cg08341323	male-specific	CSAG1	-0.0113017	0.00233579	1.30835e-06	0.0127918	FALSE	-0.0120236	0.00421121	0.00430173	0.00785372	0.00313354	0.00367024	0.393233	0.642101
cg08355317	male-specific	BTK	-0.0151726	0.00219004	4.26819e-12	4.17301e-08	FALSE	-0.00997164	0.0036382	0.00612865	0.0104805	0.000783456	0.00470064	0.86763	0.946101
cg08372291	male-specific	NHS	0.0141772	0.002405	3.74917e-09	3.66557e-05	FALSE	0.00743771	0.00470463	0.113893	0.130637	0.00314741	0.00445788	0.480168	0.714485
cg08382577	male-specific	BCORL1	0.00897975	0.00194683	3.97854e-06	0.0388982	FALSE	0.00765423	0.00402179	0.0570155	0.0716712	-0.0121804	0.00469142	0.00942304	0.0487794
cg08409066	male-specific	ZFP92	-0.0117956	0.00240363	9.22747e-07	0.0090217	FALSE	-0.0145889	0.00427178	0.000637389	0.00165118	-0.00228841	0.00462623	0.620839	0.801987
cg08409482	male-specific	GPC4	0.0251274	0.00189859	5.52842e-40	5.40513e-36	FALSE	0.0131974	0.00307854	1.81174e-05	9.04455e-05	-0.00153504	0.00414503	0.711134	0.860634
cg08416046	male-specific	IRS4	0.0225471	0.0022557	1.5933e-23	1.55777e-19	TRUE	0.0151811	0.00406119	0.000185415	0.000609677	0.0170648	0.00464037	0.000235564	0.00242783
cg08421550	male-specific	FATE1	-0.0198521	0.00211444	6.06711e-21	5.93181e-17	FALSE	-0.0122989	0.00342664	0.000331704	0.000973778	0.000200945	0.0044486	0.963972	0.984907
cg08430222	male-specific	ZIC3	0.0174659	0.00241702	4.96719e-13	4.85642e-09	FALSE	0.0144521	0.00452387	0.0014001	0.00311861	0.00812997	0.00465168	0.0805076	0.239276
cg08456555	male-specific	ARHGAP6	-0.0149167	0.00212065	2.00657e-12	1.96183e-08	FALSE	-0.0141788	0.00411963	0.000577908	0.00153442	0.00126767	0.00467825	0.786413	0.907618
cg08460331	male-specific	HNRNPH2	0.0137988	0.0019331	9.45925e-13	9.24831e-09	FALSE	0.00647863	0.00330356	0.0498669	0.0634339	0.0003257	0.0046992	0.944743	0.981079
cg08468443	male-specific	CLIC2	-0.00960226	0.00198417	1.30204e-06	0.01273	FALSE	-0.0129232	0.00426611	0.0024514	0.00494147	0.00417794	0.00432852	0.334439	0.585434
cg08480367	male-specific	SRPX	0.0128306	0.00276539	3.48916e-06	0.0341135	FALSE	0.0139658	0.0054099	0.00983643	0.0157137	0.000854507	0.0050085	0.864529	0.944332
cg08573069	male-specific	NRK	0.014749	0.00232622	2.29292e-10	2.24179e-06	FALSE	0.00836117	0.00452854	0.0648446	0.0800948	-0.00374008	0.00420925	0.374252	0.62332
cg08586423	male-specific	TCEAL8	0.0122055	0.00149326	2.99014e-16	2.92346e-12	FALSE	0.00336063	0.00252915	0.183928	0.20171	-0.0020896	0.00401189	0.60247	0.788003
cg08610278	male-specific	APLN	0.0177039	0.00171348	5.04044e-25	4.92804e-21	FALSE	0.00640259	0.00292616	0.0286659	0.0396197	-0.0028433	0.0038908	0.464916	0.703484
cg08642787	male-specific	RPS6KA6	0.025858	0.0021715	1.07623e-32	1.05223e-28	FALSE	0.0088254	0.003708	0.0173079	0.0255816	0.00362664	0.00383154	0.343881	0.592249
cg08664054	male-specific	ARMCX2	-0.0151753	0.0022074	6.21012e-12	6.07164e-08	FALSE	-0.010446	0.00395143	0.00820325	0.0134407	-0.00409606	0.00495756	0.408677	0.656142
cg08689445	male-specific	PRPS1	0.0115013	0.0022699	4.04422e-07	0.00395404	FALSE	0.0076257	0.00444416	0.0861819	0.102935	-0.00573014	0.00459985	0.212867	0.463184
cg08691687	male-specific	SUPT20HL1	-0.0124683	0.00253999	9.16278e-07	0.00895845	FALSE	-0.0138338	0.00514473	0.0071683	0.0120119	-0.00708313	0.00470287	0.132034	0.340659
cg08693325	male-specific	LUZP4	-0.0162704	0.00236309	5.77015e-12	5.64147e-08	FALSE	-0.0111956	0.00424207	0.00831061	0.013605	0.00434231	0.0046823	0.353726	0.60078
cg08697944	male-specific	MAGED1	0.0278433	0.00191977	1.1527e-47	1.127e-43	FALSE	0.01726	0.00341831	4.43446e-07	4.04803e-06	5.40404e-05	0.00415838	0.989631	0.996197
cg08710238	male-specific	CDK16	-0.0178829	0.00245279	3.08033e-13	3.01164e-09	TRUE	-0.0188761	0.00445878	2.30123e-05	0.000110563	-0.0142162	0.00433916	0.00105192	0.00869195
cg08723064	male-specific	NALF2	-0.0204375	0.00215569	2.52542e-21	2.4691e-17	TRUE	-0.00803167	0.00351525	0.022324	0.031889	-0.0130545	0.00474061	0.00589166	0.0337144
cg08728127	male-specific	STARD8	0.0197763	0.00171865	1.2177e-30	1.19055e-26	FALSE	0.0107268	0.00310608	0.000553364	0.00148156	0.00413652	0.00365294	0.257475	0.509004
cg08750061	male-specific	IL13RA1	-0.0162873	0.00234965	4.15489e-12	4.06224e-08	FALSE	-0.0193917	0.00463636	2.88293e-05	0.000132532	-0.00538487	0.00491878	0.273623	0.527491
cg08760398	male-specific	TMEM255A	0.0107408	0.00232006	3.66504e-06	0.0358331	FALSE	0.00922448	0.00370106	0.0126888	0.0195376	-0.00248168	0.00475304	0.601583	0.788003
cg08761350	male-specific	ARMCX5-GPRASP2	0.0150615	0.00222376	1.26154e-11	1.23341e-07	FALSE	0.0135066	0.00392983	0.000588339	0.00154711	-0.00222253	0.00405518	0.583642	0.78251
cg08779783	male-specific	ZIC3	0.01682	0.0022789	1.57365e-13	1.53856e-09	FALSE	0.0131998	0.00419572	0.00165511	0.00357302	0.0102176	0.00443263	0.0211614	0.0896416
cg08792260	male-specific	ARX	0.0199564	0.00217091	3.83311e-20	3.74763e-16	FALSE	0.0133897	0.00377234	0.000386064	0.00110583	-0.00237924	0.00344933	0.490339	0.720844
cg08812937	male-specific	PNMA5	-0.019381	0.00197892	1.19768e-22	1.17097e-18	FALSE	-0.00910318	0.00306391	0.00296741	0.00578668	-0.0012023	0.0042202	0.775727	0.901195
cg08814148	male-specific	PGRMC1	0.041651	0.00194229	5.16349e-102	5.04834e-98	TRUE	0.0256789	0.00342261	6.25094e-14	5.21002e-12	0.045307	0.00447743	4.55152e-24	8.72526e-21
cg08819482	male-specific	SHROOM2	-0.011927	0.00243499	9.67274e-07	0.00945704	FALSE	-0.00933206	0.00419854	0.0262366	0.0366896	-0.0074334	0.00483536	0.12422	0.326204
cg08836298	male-specific	MID1	0.0235688	0.00207619	7.25094e-30	7.08924e-26	FALSE	0.011074	0.00346892	0.00141125	0.00313208	-0.00224112	0.00378703	0.553993	0.771262
cg08842373	male-specific	PTCHD1	-0.0104276	0.00178262	4.92762e-09	4.81774e-05	FALSE	-0.0092653	0.00506607	0.0674158	0.0827905	0.00160216	0.00451397	0.722639	0.870095
cg08843314	male-specific	BCYRN1	-0.00881551	0.00163114	6.4982e-08	0.000635329	FALSE	-0.00321524	0.00308332	0.297048	0.312879	-0.000267771	0.00449052	0.95245	0.982367
cg08848171	male-specific	IL1RAPL2	0.0169926	0.00240964	1.76494e-12	1.72558e-08	TRUE	0.014194	0.0044505	0.00142616	0.00315444	0.0164419	0.00481886	0.000644904	0.00572352
cg08990057	male-specific	PLS3	0.0188672	0.00233092	5.75896e-16	5.63054e-12	FALSE	0.00674089	0.00415468	0.1047	0.121642	-0.00624788	0.00481499	0.194428	0.438493
cg09012264	male-specific	SEPTIN6	0.00831747	0.00118868	2.61104e-12	2.55281e-08	FALSE	0.000260292	0.00249055	0.916763	0.919641	-0.00989098	0.00415052	0.0171689	0.0757871
cg09016994	male-specific	NLGN4X	-0.0142255	0.00252761	1.82258e-08	0.000178194	FALSE	-0.00599837	0.00483518	0.214766	0.231556	-0.000459499	0.00501974	0.927065	0.977957
cg09076540	male-specific	SOX3	0.0244541	0.00219898	9.95454e-29	9.73256e-25	FALSE	0.0134586	0.00373924	0.000319091	0.000943979	0.00528341	0.0045154	0.241966	0.492324
cg09076821	male-specific	UBA1	-0.0108854	0.00180715	1.70642e-09	1.66836e-05	TRUE	-0.0194791	0.00399235	1.06574e-06	8.62038e-06	-0.0218348	0.00483156	6.2075e-06	0.000107205
cg09092713	male-specific	NKAP	0.016705	0.00252431	3.64948e-11	3.5681e-07	FALSE	0.00906158	0.00455135	0.0464848	0.0597769	0.00382393	0.00479324	0.425001	0.671563
cg09094355	male-specific	PRKX	0.0152534	0.00220911	5.02781e-12	4.91569e-08	FALSE	0.00571528	0.00354961	0.107372	0.123921	-0.00688645	0.00488855	0.158927	0.383707
cg09119688	male-specific	NKAP	0.0128722	0.00260203	7.53746e-07	0.00736938	FALSE	0.0145573	0.0045016	0.0012215	0.00280768	0.00612537	0.00490379	0.211625	0.461531
cg09143059	male-specific	FLNA	-0.0126825	0.00219615	7.70087e-09	7.52914e-05	FALSE	-0.00686328	0.00403282	0.0887823	0.10558	-0.00791298	0.00455556	0.0823883	0.241866
cg09167861	male-specific	FHL1	0.0109968	0.0016663	4.12444e-11	4.03246e-07	FALSE	0.00516671	0.00357334	0.148205	0.166243	0.0114134	0.00448422	0.0109206	0.0543232
cg09197234	male-specific	PBDC1	-0.0178666	0.00261261	7.99867e-12	7.8203e-08	TRUE	-0.0109808	0.00494189	0.0262841	0.0367249	-0.0219499	0.00433703	4.16947e-07	1.06572e-05
cg09202373	male-specific	TAFAZZIN	-0.0130471	0.00246418	1.19227e-07	0.00116568	FALSE	-0.0131269	0.00461143	0.00441877	0.00802618	-0.00903392	0.00372604	0.0153281	0.0692182
cg09209584	male-specific	FHL1	-0.0166193	0.00252199	4.40602e-11	4.30777e-07	TRUE	-0.0171941	0.0050726	0.000699952	0.00177253	-0.0161744	0.00470953	0.000593885	0.00531999
cg09250703	male-specific	BMX	0.014069	0.0023848	3.64742e-09	3.56609e-05	FALSE	0.00696879	0.00447151	0.119118	0.136084	0.0081611	0.00478827	0.088307	0.254181
cg09252204	male-specific	CNKSR2	0.0181488	0.00220325	1.76154e-16	1.72226e-12	FALSE	0.00785119	0.00419247	0.0611114	0.0761708	0.00469856	0.00397813	0.237564	0.485607
cg09261015	male-specific	ESX1	0.0226933	0.002446	1.73128e-20	1.69267e-16	TRUE	0.017175	0.00443551	0.00010788	0.000384397	0.0170104	0.00471849	0.000312106	0.00311619
cg09277772	male-specific	AR	0.0149713	0.00240337	4.68505e-10	4.58058e-06	FALSE	0.00802934	0.00429279	0.0614249	0.0765117	0.00633767	0.00425338	0.136216	0.348265
cg09287459	male-specific	BCOR	0.0162718	0.00214378	3.19401e-14	3.12279e-10	FALSE	0.00922414	0.00437084	0.0348254	0.0465878	-0.000372748	0.00404223	0.926528	0.977957
cg09368035	male-specific	BCOR	0.0127738	0.00224947	1.35836e-08	0.000132807	TRUE	0.00720713	0.00338745	0.0333703	0.0449865	-0.0158664	0.00493534	0.00130508	0.0103811
cg09385630	male-specific	PRRG1	0.0161776	0.00215352	5.81551e-14	5.68582e-10	FALSE	0.00660887	0.00388106	0.0885963	0.105425	-0.00205835	0.00392005	0.599527	0.788003
cg09407917	male-specific	ARHGAP36	0.0252297	0.00215537	1.19469e-31	1.16805e-27	FALSE	0.0158765	0.00372295	2.00354e-05	9.87346e-05	0.00562604	0.00455634	0.216916	0.467222
cg09418623	male-specific	AR	0.0196454	0.00226931	4.8437e-18	4.73568e-14	FALSE	0.00643293	0.00412472	0.118854	0.135863	-0.00407655	0.00432564	0.34598	0.594837
cg09424271	male-specific	AFF2	-0.011823	0.00207704	1.25389e-08	0.000122593	TRUE	-0.0126349	0.00457648	0.00576519	0.00995664	-0.014513	0.00488861	0.00299033	0.0203279
cg09475041	male-specific	F9	-0.014139	0.0020337	3.59205e-12	3.51195e-08	FALSE	-0.00677578	0.00388293	0.0809818	0.09775	0.00723594	0.00455396	0.112075	0.302603
cg09484077	male-specific	PLP1	-0.0115454	0.00235512	9.47444e-07	0.00926316	FALSE	-0.00467834	0.00483848	0.333593	0.34888	0.00533459	0.00506481	0.29222	0.544678
cg09510036	male-specific	DGAT2L6	-0.012782	0.00220475	6.73118e-09	6.58108e-05	FALSE	-0.0136372	0.00423594	0.00128454	0.0029107	-0.00901156	0.00431633	0.0368174	0.136516
cg09515442	male-specific	PCSK1N	0.0155573	0.0024367	1.71855e-10	1.68023e-06	FALSE	0.0171482	0.00351913	1.10004e-06	8.78658e-06	0.00422604	0.0047193	0.370531	0.620898
cg09553014	male-specific	HDX	0.0201972	0.00229957	1.59106e-18	1.55558e-14	FALSE	0.010114	0.00463546	0.0291182	0.040158	0.00252844	0.00428628	0.555263	0.771262
cg09562455	male-specific	NR0B1	0.0282551	0.00218086	2.17456e-38	2.12607e-34	TRUE	0.0206807	0.00367749	1.87033e-08	2.75801e-07	0.0141728	0.00450841	0.00166867	0.0126436
cg09626131	male-specific	POU3F4	0.0206662	0.00241626	1.19977e-17	1.17302e-13	FALSE	0.017646	0.00453392	9.94282e-05	0.000356936	0.00956806	0.00481671	0.0469853	0.161707
cg09641151	male-specific	PLXNA3	-0.0255304	0.00215051	1.65829e-32	1.62131e-28	TRUE	-0.0178724	0.00359488	6.6391e-07	5.73295e-06	-0.0181949	0.00457721	7.03452e-05	0.000848124
cg09655957	male-specific	PIR-FIGF	-0.00875175	0.00163454	8.59065e-08	0.000839908	FALSE	-0.00685318	0.00418506	0.101519	0.118594	-0.000359882	0.0046903	0.938839	0.978792
cg09665351	male-specific	SHROOM2	0.0128374	0.00262235	9.81182e-07	0.00959302	FALSE	0.00493124	0.0048975	0.313988	0.329455	-0.0103122	0.00506154	0.0416134	0.14774
cg09665904	male-specific	HTR2C	0.0138336	0.00234714	3.77378e-09	3.68962e-05	FALSE	0.0107283	0.00386201	0.00547122	0.00953485	0.00467167	0.00492094	0.342445	0.590998
cg09720420	male-specific	SLITRK4	0.0220294	0.00195551	1.94703e-29	1.90361e-25	FALSE	0.0131779	0.00327096	5.60741e-05	0.000226781	0.00604245	0.00343989	0.0789886	0.236227
cg09760728	male-specific	GPC3	0.0167789	0.00247107	1.12037e-11	1.09539e-07	TRUE	0.0146635	0.00441742	0.000901863	0.00219958	0.0125819	0.00474298	0.00798424	0.0434501
cg09761247	male-specific	IDS	-0.0414669	0.00189266	2.11888e-106	2.07163e-102	TRUE	-0.0363591	0.00345422	6.55686e-26	6.28475e-23	-0.0397623	0.00460483	5.87778e-18	2.81693e-15
cg09778422	male-specific	MSN	-0.0301004	0.00196205	4.05291e-53	3.96253e-49	TRUE	-0.0233473	0.00330457	1.60422e-12	9.31905e-11	-0.0191111	0.00396021	1.39465e-06	2.97059e-05
cg09789474	male-specific	BHLHB9	-0.0163678	0.00228144	7.26806e-13	7.10598e-09	TRUE	-0.0181288	0.00453298	6.35253e-05	0.000246514	-0.0175879	0.0046057	0.000134142	0.00147788
cg09791535	male-specific	GPC4	-0.0222	0.00227681	1.83572e-22	1.79479e-18	FALSE	-0.0156845	0.00372457	2.54133e-05	0.000119405	-0.00825732	0.00506972	0.103365	0.285365
cg09810818	male-specific	RTL9	-0.0273422	0.00203983	5.71697e-41	5.58948e-37	TRUE	-0.0186657	0.00326692	1.10636e-08	1.7528e-07	-0.0120838	0.00427204	0.00467545	0.0288244
cg09893016	male-specific	CLCN4	-0.0103839	0.00205619	4.41644e-07	0.00431795	FALSE	-0.009334	0.00412056	0.0234988	0.0332452	0.00040394	0.00496092	0.935104	0.977957
cg09935073	male-specific	PAK3	0.0245115	0.00189273	2.33968e-38	2.28751e-34	FALSE	0.0157213	0.00319061	8.33438e-07	6.91645e-06	0.00560985	0.00415431	0.176897	0.412627
cg09963125	male-specific	BCOR	-0.012088	0.00203873	3.04413e-09	2.97625e-05	FALSE	-0.0115154	0.00456278	0.0116107	0.0181548	-0.0024803	0.00422129	0.556821	0.771262
cg09971892	male-specific	NUDT10	-0.0120537	0.00227062	1.10505e-07	0.00108041	FALSE	-0.00514297	0.00361956	0.155352	0.173145	-0.000831566	0.00446732	0.852331	0.942026
cg09991056	male-specific	COL4A5	0.0188926	0.00230069	2.18053e-16	2.13191e-12	FALSE	0.0137514	0.00445568	0.00202683	0.00422719	0.00732117	0.00407905	0.0726821	0.224367
cg10001949	male-specific	RTL8A	0.0167447	0.00249768	2.02619e-11	1.98101e-07	FALSE	0.00599535	0.00447372	0.180205	0.198081	-0.0054758	0.00501506	0.274889	0.527491
cg10009830	male-specific	MAP7D2	0.0275154	0.00227497	1.12485e-33	1.09976e-29	FALSE	0.0182562	0.00393837	3.56117e-06	2.31415e-05	0.010505	0.00431697	0.0149571	0.0681064
cg10014219	male-specific	BCYRN1	-0.0176074	0.00245205	6.93726e-13	6.78256e-09	FALSE	-0.00903758	0.00430824	0.035928	0.0477297	-0.00669208	0.0045296	0.139566	0.351112
cg10016783	male-specific	SLITRK2	0.0133526	0.00229384	5.84785e-09	5.71744e-05	FALSE	0.0108528	0.00437834	0.0131849	0.0202042	0.00213054	0.00436035	0.625114	0.804335
cg10028049	male-specific	AMOT	-0.0149906	0.00227285	4.23736e-11	4.14287e-07	FALSE	-0.0081071	0.00498953	0.1042	0.121135	-0.00762809	0.0048869	0.118541	0.316426
cg10058095	male-specific	DCAF12L2	-0.0173329	0.00254882	1.0436e-11	1.02032e-07	FALSE	-0.0148978	0.0043271	0.000575516	0.00153019	-0.0109875	0.00454688	0.0156708	0.0698625
cg10084932	male-specific	SMIM10L2A	-0.0140142	0.00215385	7.68893e-11	7.51747e-07	FALSE	-0.0155876	0.00389727	6.34421e-05	0.000246514	-0.00455858	0.00411769	0.268262	0.52156
cg10089642	male-specific	THOC2	-0.0160558	0.00215315	8.85844e-14	8.6609e-10	FALSE	-0.00801662	0.00410422	0.0507885	0.0645206	-0.0080029	0.00420182	0.0568287	0.185273
cg10127939	male-specific	IL1RAPL2	0.0259979	0.00204331	4.38452e-37	4.28675e-33	FALSE	0.011788	0.00343415	0.000597833	0.00156778	0.00888802	0.00412898	0.0313507	0.120439
cg10149996	male-specific	PGRMC1	-0.0156474	0.00230961	1.24484e-11	1.21708e-07	TRUE	-0.0196104	0.00454495	1.59768e-05	8.16736e-05	-0.0134319	0.00389938	0.000571861	0.00514675
cg10159238	male-specific	GDPD2	-0.0245812	0.00214307	1.86513e-30	1.82354e-26	FALSE	-0.016537	0.00345498	1.69764e-06	1.25168e-05	-0.0109424	0.00432907	0.0114824	0.0553061
cg10164191	male-specific	AR	-0.0239142	0.00240745	2.97942e-23	2.91297e-19	TRUE	-0.0250527	0.00428603	5.0593e-09	9.5085e-08	-0.0279669	0.00464071	1.67614e-09	8.45569e-08
cg10191725	male-specific	ARX	0.0224395	0.00229794	1.5903e-22	1.55484e-18	FALSE	0.0117167	0.0037179	0.00162466	0.00353114	0.00469409	0.0046109	0.308658	0.559045
cg10246296	male-specific	CLCN4	0.014353	0.00238798	1.84938e-09	1.80814e-05	FALSE	0.0105928	0.00462146	0.0219003	0.0314008	-0.00368564	0.00488057	0.45015	0.691456
cg10258730	male-specific	MORC4	-0.0200947	0.00261742	1.62484e-14	1.5886e-10	TRUE	-0.0216794	0.00470286	4.0301e-06	2.57523e-05	-0.0143454	0.00505992	0.00458114	0.028606
cg10262485	male-specific	TAF9B	-0.0163249	0.00259086	2.95816e-10	2.8922e-06	TRUE	-0.0260581	0.00497626	1.63659e-07	1.70508e-06	-0.0196037	0.00479689	4.37449e-05	0.000603302
cg10275056	male-specific	PLXNB3	-0.0159166	0.00216714	2.06498e-13	2.01893e-09	FALSE	-0.0129029	0.00448723	0.00403415	0.00747917	-0.0043111	0.00351672	0.220241	0.469623
cg10300301	male-specific	ZNF81	-0.0131019	0.00207077	2.49874e-10	2.44302e-06	FALSE	-0.0139351	0.00391818	0.000375789	0.00108329	-0.00369927	0.00463654	0.424957	0.671563
cg10321196	male-specific	SLC25A5-AS1	-0.0214555	0.00253372	2.49666e-17	2.44098e-13	FALSE	-0.0190973	0.00457085	2.93991e-05	0.000134506	-0.010767	0.004828	0.0257404	0.104322
cg10361547	male-specific	NUDT10	-0.0191877	0.00234762	3.00153e-16	2.93459e-12	TRUE	-0.0177702	0.00390111	5.23467e-06	3.2163e-05	-0.0191427	0.00469457	4.54973e-05	0.000622988
cg10418630	male-specific	GPC4	0.0186383	0.00231273	7.69362e-16	7.52205e-12	FALSE	0.0132891	0.00444977	0.00282224	0.00552628	0.000436044	0.00465464	0.925364	0.977957
cg10423328	male-specific	SATL1	-0.0228987	0.00210331	1.32946e-27	1.29982e-23	FALSE	-0.0151595	0.00321544	2.422e-06	1.67014e-05	-0.00268775	0.00471241	0.568437	0.77946
cg10428230	male-specific	FGD1	-0.0141703	0.00228273	5.37897e-10	5.25902e-06	FALSE	-0.00788855	0.00356629	0.0269684	0.0373813	-0.000489753	0.0048311	0.919253	0.976041
cg10436191	male-specific	HTR2C	-0.0159266	0.00248696	1.51309e-10	1.47935e-06	FALSE	-0.00654603	0.00404227	0.105363	0.122116	-0.00238264	0.00461739	0.605845	0.790071
cg10443532	male-specific	ZIC3	0.034995	0.00186281	9.81427e-79	9.59541e-75	TRUE	0.0189202	0.00292073	9.30125e-11	3.35119e-09	0.0159842	0.00455955	0.000455501	0.00419805
cg10448608	male-specific	SLITRK2	0.0304393	0.00232079	2.66861e-39	2.6091e-35	FALSE	0.0242648	0.00377929	1.35863e-10	4.34082e-09	0.00567912	0.00501279	0.257246	0.509004
cg10474871	male-specific	IL1RAPL2	-0.0161638	0.00235573	6.81593e-12	6.66393e-08	FALSE	-0.0163539	0.00408453	6.2314e-05	0.000243291	0.00341409	0.00484035	0.4806	0.714485
cg10501443	male-specific	LRCH2	0.0264858	0.00204005	1.52909e-38	1.49499e-34	FALSE	0.0126052	0.00340812	0.000216814	0.000689273	0.00719733	0.00452941	0.112056	0.302603
cg10503697	male-specific	KLHL13	-0.00970804	0.00192032	4.29416e-07	0.0041984	FALSE	-0.0120318	0.00450708	0.00759574	0.0126094	-0.000837308	0.00459404	0.855379	0.942026
cg10530171	male-specific	TSPAN6	0.0183763	0.0024224	3.29927e-14	3.22569e-10	FALSE	0.0107774	0.00485902	0.026553	0.0370197	0.00584908	0.00513604	0.254773	0.506114
cg10531088	male-specific	USP26	-0.00907002	0.00191003	2.04801e-06	0.0200234	FALSE	-0.00947673	0.00433629	0.0288562	0.0398285	0.00110623	0.00490325	0.821503	0.92855
cg10542519	male-specific	PLP2	-0.0247711	0.00235259	6.32905e-26	6.18791e-22	FALSE	-0.0245563	0.00449771	4.76846e-08	6.26106e-07	-0.00729484	0.00490004	0.136558	0.348265
cg10581449	male-specific	NUDT11	0.0197922	0.00219209	1.73361e-19	1.69495e-15	FALSE	0.0100866	0.00359702	0.00504498	0.00893003	0.00457998	0.00344264	0.183397	0.421044
cg10584819	male-specific	HPRT1	-0.0135846	0.00254334	9.23094e-08	0.000902509	FALSE	-0.0127107	0.00509743	0.0126471	0.0194892	-0.00904393	0.0046252	0.0505404	0.170574
cg10602162	male-specific	GDI1	-0.0267427	0.00255785	1.38769e-25	1.35674e-21	TRUE	-0.0299194	0.0047562	3.16219e-10	8.41933e-09	-0.0276841	0.00449449	7.29509e-10	4.35932e-08
cg10607675	male-specific	KLHL34	0.0131698	0.0017149	1.59547e-14	1.5599e-10	FALSE	0.00954215	0.00361891	0.00837064	0.0136916	0.0089578	0.00467383	0.0552908	0.181494
cg10622126	male-specific	AFF2	-0.010816	0.00213454	4.03823e-07	0.00394818	FALSE	-0.0104126	0.00495924	0.0357609	0.0476067	-0.000882578	0.00442729	0.84199	0.93735
cg10640004	male-specific	ARX	0.0165253	0.00246202	1.91841e-11	1.87563e-07	FALSE	0.0193735	0.00449556	1.63649e-05	8.31279e-05	0.0020526	0.00482247	0.670376	0.835573
cg10646080	male-specific	ARHGAP36	0.0225517	0.00249939	1.8321e-19	1.79125e-15	FALSE	0.0151759	0.00457407	0.00090727	0.00220715	0.00511746	0.00508731	0.314451	0.56512
cg10647025	male-specific	MIR892B	-0.0158781	0.00239855	3.59549e-11	3.51531e-07	FALSE	-0.00641057	0.00450948	0.155149	0.17302	-0.0031388	0.00490644	0.522347	0.748385
cg10779454	male-specific	IQSEC2	-0.0154653	0.00255414	1.40434e-09	1.37303e-05	TRUE	-0.0242017	0.00460133	1.44278e-07	1.55383e-06	-0.0202092	0.00498557	5.04492e-05	0.000662405
cg10789170	male-specific	SMPX	-0.0190192	0.00221086	7.78979e-18	7.61607e-14	TRUE	-0.0200232	0.00475856	2.57826e-05	0.000120549	-0.0192174	0.00493947	0.000100007	0.00114798
cg10811052	male-specific	FAAH2	-0.0175103	0.00254887	6.42862e-12	6.28526e-08	FALSE	-0.0126466	0.00427297	0.0030797	0.0059755	-0.00725475	0.0050513	0.150941	0.370019
cg10846614	male-specific	CNGA2	-0.0173188	0.00237618	3.13445e-13	3.06456e-09	FALSE	-0.0115439	0.00403954	0.00426673	0.00781963	-0.00091073	0.00482675	0.850341	0.941168
cg10902968	male-specific	PRRG1	0.0129127	0.00226985	1.27928e-08	0.000125076	FALSE	0.00705878	0.00407085	0.082921	0.0993497	0.0033818	0.00447258	0.449578	0.691131
cg10913227	male-specific	HSD17B10	-0.0106474	0.00146924	4.26414e-13	4.16905e-09	FALSE	-0.0143242	0.00351332	4.56014e-05	0.000194262	-0.00867589	0.00455326	0.0567248	0.185249
cg10994247	male-specific	ARX	0.0308552	0.00199882	9.27697e-54	9.07009e-50	TRUE	0.0239763	0.00346197	4.34121e-12	2.31169e-10	0.0140538	0.00479576	0.00338451	0.0225282
cg11019134	male-specific	FRMD8P1	-0.0129349	0.00204585	2.57326e-10	2.51587e-06	FALSE	-0.0127662	0.00343616	0.000203	0.000655137	-0.00236305	0.00486063	0.626852	0.804335
cg11049305	male-specific	ZC4H2	0.0145619	0.00237703	9.00618e-10	8.80534e-06	FALSE	0.0138925	0.00387192	0.000333202	0.000976679	0.00272999	0.00396328	0.490936	0.720984
cg11079517	male-specific	ARX	0.0284194	0.00220613	5.68014e-38	5.55347e-34	TRUE	0.0222467	0.00417149	9.65905e-08	1.13598e-06	0.0129348	0.0036937	0.000462035	0.0042379
cg11081453	male-specific	ZNF185	-0.0207549	0.0024429	1.96198e-17	1.91823e-13	FALSE	-0.02083	0.00510035	4.4262e-05	0.000189822	-0.0100117	0.00491071	0.0414752	0.14774
cg11102619	male-specific	RPS6KA6	0.0235843	0.0022117	1.50902e-26	1.47536e-22	FALSE	0.0100916	0.00392576	0.0101517	0.0161366	0.00530468	0.0042941	0.216704	0.467222
cg11105907	male-specific	GPC4	-0.0188145	0.00228995	2.10208e-16	2.0552e-12	FALSE	-0.0125162	0.00384368	0.0011287	0.00263227	0.0024242	0.00478652	0.612531	0.793929
cg11113650	male-specific	CCNB3	-0.00998385	0.00216486	3.99257e-06	0.0390353	FALSE	-0.0101004	0.00480924	0.0357099	0.0475718	0.000933788	0.0047295	0.843484	0.93735
cg11146367	male-specific	PAGE4	-0.0150772	0.00235258	1.46658e-10	1.43387e-06	FALSE	-0.0122256	0.00410517	0.00290053	0.00566223	0.00167785	0.00475878	0.724403	0.87035
cg11153610	male-specific	PDZD4	-0.0180214	0.00238921	4.59963e-14	4.49706e-10	TRUE	-0.0150214	0.00431634	0.00050117	0.00136808	-0.0131012	0.00404361	0.00119537	0.00958796
cg11157838	male-specific	EFNB1	0.0139191	0.0021811	1.75157e-10	1.71251e-06	FALSE	0.00894349	0.00386043	0.0205196	0.0296876	-0.000724634	0.00380605	0.849003	0.940774
cg11166197	male-specific	GABRA3	-0.0172918	0.00225749	1.86285e-14	1.8213e-10	FALSE	-0.0107619	0.00453826	0.0177225	0.0261138	0.00434259	0.00454224	0.339049	0.589264
cg11179997	male-specific	NKAP	0.0240661	0.00195758	9.77766e-35	9.55961e-31	FALSE	0.0106665	0.0036412	0.00339626	0.00649115	0.00573621	0.00463342	0.215714	0.466088
cg11186522	male-specific	FGF13	-0.00950155	0.00192969	8.48445e-07	0.00829525	FALSE	-0.0122263	0.00459655	0.00781659	0.0128732	-0.00262045	0.00487229	0.590697	0.787459
cg11189761	male-specific	AR	-0.0250016	0.00235761	2.83577e-26	2.77254e-22	TRUE	-0.0191285	0.0037409	3.16512e-07	3.07997e-06	-0.0210096	0.0046633	6.62771e-06	0.00011145
cg11236246	male-specific	POU3F4	0.0176848	0.00245792	6.24518e-13	6.10591e-09	FALSE	0.0152383	0.00408186	0.000189078	0.000617482	0.00836804	0.00481437	0.0821866	0.241866
cg11264711	male-specific	OPHN1	0.0245812	0.00187961	4.40793e-39	4.30963e-35	FALSE	0.0131634	0.00336239	9.04413e-05	0.000334199	0.00358022	0.00356199	0.31484	0.56512
cg11267496	male-specific	NDP	0.0158012	0.00217998	4.21955e-13	4.12545e-09	FALSE	0.00353229	0.0037927	0.351678	0.366395	-0.0212453	0.00450651	2.4248e-06	4.89299e-05
cg11271203	male-specific	MAGED1	0.0130397	0.00226657	8.76417e-09	8.56873e-05	FALSE	4.0315e-05	0.00489114	0.993424	0.993424	0.000947799	0.00450249	0.833273	0.933582
cg11307246	male-specific	BEX1	-0.0125307	0.00259974	1.43575e-06	0.0140373	FALSE	-0.0106577	0.00480093	0.0264244	0.0368941	0.00332747	0.00514385	0.517707	0.743404
cg11315492	male-specific	ARHGAP6	-0.0138694	0.00233641	2.9169e-09	2.85185e-05	FALSE	-0.0127801	0.00453654	0.00484537	0.00864858	-0.00703223	0.00482032	0.144601	0.357677
cg11321432	male-specific	RPL10	-0.0132486	0.00220684	1.93215e-09	1.88907e-05	TRUE	-0.0116115	0.00366476	0.00153274	0.00336473	-0.0136619	0.00466676	0.00341706	0.022588
cg11331191	male-specific	MTMR8	-0.0172745	0.00222095	7.36902e-15	7.20469e-11	FALSE	-0.0111656	0.0035933	0.00188778	0.00398555	0.00270018	0.00360651	0.454041	0.694448
cg11331769	male-specific	DNASE1L1	-0.0232762	0.00252944	3.50896e-20	3.43071e-16	TRUE	-0.021076	0.00404791	1.92295e-07	1.94016e-06	-0.0134037	0.00482068	0.00542827	0.0318154
cg11390960	male-specific	MAOA	-0.0251775	0.00221042	4.67011e-30	4.56597e-26	TRUE	-0.0219013	0.00461975	2.12878e-06	1.51143e-05	-0.0342535	0.00459952	9.53569e-14	1.30571e-11
cg11458555	male-specific	GRIA3	0.0108204	0.00217996	6.9207e-07	0.00676637	FALSE	0.0103091	0.00325397	0.00153405	0.00336473	-0.00277892	0.00454474	0.540896	0.763548
cg11459927	male-specific	SEPTIN6	-0.0104602	0.00229068	4.96187e-06	0.0485122	FALSE	-0.00889715	0.00428679	0.0379418	0.0501271	-0.0120738	0.00449796	0.00726841	0.0405045
cg11460496	male-specific	ERAS	0.0230328	0.00262747	1.84919e-18	1.80795e-14	FALSE	0.0226372	0.00479379	2.33322e-06	1.63241e-05	0.00268178	0.00488721	0.583188	0.78251
cg11503671	male-specific	GYG2	-0.00881153	0.00178826	8.33193e-07	0.00814612	FALSE	-0.0103521	0.00415505	0.0127223	0.0195736	0.00177078	0.00406427	0.663059	0.830231
cg11555315	male-specific	TSPYL2	-0.0226807	0.00261733	4.493e-18	4.3928e-14	TRUE	-0.018243	0.00513134	0.000377667	0.00108544	-0.0212072	0.00500667	2.2775e-05	0.000338446
cg11595135	male-specific	ZIC3	0.0149244	0.00255743	5.35684e-09	5.23738e-05	FALSE	0.0169163	0.00445668	0.000147216	0.000500377	0.0025296	0.00459998	0.582377	0.78251
cg11615895	male-specific	SH2D1A	0.0139807	0.00210636	3.19341e-11	3.12219e-07	FALSE	0.00511975	0.00406847	0.208248	0.225538	0.0185744	0.00464388	6.34055e-05	0.000794434
cg11616384	male-specific	PLS3	-0.0132622	0.00257181	2.51253e-07	0.0024565	FALSE	-0.0158234	0.00524616	0.0025598	0.00511693	-0.000867308	0.00504814	0.863589	0.944332
cg11618093	male-specific	NSDHL	-0.0151458	0.0027447	3.42501e-08	0.000334863	FALSE	-0.00604151	0.00524414	0.2493	0.2658	-0.0115319	0.00505552	0.0225454	0.0939555
cg11645133	male-specific	FLNA	-0.0120408	0.0024416	8.15998e-07	0.00797801	FALSE	-0.00748642	0.00396052	0.0587232	0.0734327	0.00235458	0.00451843	0.602293	0.788003
cg11649713	male-specific	RTL9	-0.0204584	0.00205672	2.59627e-23	2.53838e-19	FALSE	-0.0128144	0.00321897	6.8657e-05	0.000264288	-0.000695925	0.00441438	0.874733	0.949038
cg11655867	male-specific	FRMPD4	-0.0173266	0.00235297	1.78869e-13	1.7488e-09	FALSE	-0.00673244	0.00402199	0.0941485	0.110862	-0.0020643	0.00499956	0.679683	0.840309
cg11678767	male-specific	COL4A6	0.0213623	0.0021367	1.55858e-23	1.52383e-19	FALSE	0.0190538	0.00422756	6.57368e-06	3.87746e-05	0.0121238	0.00472837	0.0103457	0.0523289
cg11703139	male-specific	GUCY2F	-0.0147521	0.00222728	3.51091e-11	3.43262e-07	FALSE	-0.0072327	0.00444525	0.103724	0.120727	-0.00817348	0.00492138	0.0967517	0.273156
cg11708870	male-specific	KLHL13	0.0103718	0.00226706	4.76185e-06	0.0465566	FALSE	0.00424334	0.00437467	0.332057	0.347464	0.0010714	0.00366152	0.76982	0.898201
cg11718092	male-specific	POU3F4	0.0237806	0.00211243	2.12749e-29	2.08005e-25	TRUE	0.0149271	0.00382452	9.50092e-05	0.000344673	0.01389	0.00480347	0.00383204	0.0247341
cg11720010	male-specific	PRRG1	-0.00944467	0.00179436	1.41316e-07	0.00138165	FALSE	-0.00129949	0.00451163	0.773322	0.780652	-0.00587692	0.00430805	0.172514	0.406776
cg11720861	male-specific	DCAF12L2	0.0173926	0.00223526	7.19423e-15	7.0338e-11	TRUE	0.0121415	0.0036796	0.000967971	0.00232531	0.0124317	0.00478938	0.00944036	0.0487794
cg11771863	male-specific	SOWAHD	0.0149689	0.00234902	1.86088e-10	1.81938e-06	FALSE	0.0114709	0.00458054	0.0122704	0.0190311	0.0122236	0.00506095	0.0157234	0.0699347
cg11779941	male-specific	EMD	-0.0227628	0.00237847	1.06556e-21	1.0418e-17	TRUE	-0.0176778	0.00461363	0.000127287	0.000443652	-0.014297	0.004538	0.00162989	0.0124827
cg11806565	male-specific	PHKA1	0.0224352	0.00186087	1.79646e-33	1.7564e-29	FALSE	0.0102202	0.00317138	0.00127016	0.00289181	0.00716392	0.00396863	0.0710533	0.221877
cg11825821	male-specific	PJA1	0.0134978	0.00200287	1.59223e-11	1.55672e-07	FALSE	0.00755701	0.00357814	0.0346871	0.0465001	0.00376206	0.00404849	0.352759	0.600568
cg11844737	male-specific	BCOR	0.0172133	0.00150251	2.18596e-30	2.13721e-26	FALSE	0.00935638	0.00285672	0.00105581	0.00248342	6.80062e-05	0.00461983	0.988255	0.996197
cg11849673	male-specific	DIPK2B	-0.0185211	0.00210491	1.38062e-18	1.34983e-14	FALSE	-0.00915581	0.00316786	0.00384967	0.00723512	-0.00472747	0.00492751	0.337356	0.587798
cg11863130	male-specific	ARX	0.0202981	0.00237854	1.41559e-17	1.38403e-13	FALSE	0.0136609	0.00399247	0.000622368	0.00162103	0.00344473	0.00475334	0.468639	0.706029
cg11871549	male-specific	ZCCHC12	0.0156455	0.00229087	8.52107e-12	8.33105e-08	FALSE	0.00397168	0.00429721	0.355359	0.369828	-0.00637294	0.0042017	0.12933	0.335942
cg11871628	male-specific	CITED1	0.0160792	0.00247635	8.40829e-11	8.22079e-07	FALSE	0.00983366	0.00429745	0.0221227	0.031625	-0.0061594	0.00487963	0.206853	0.456314
cg11913917	male-specific	IL1RAPL2	-0.0138671	0.00223058	5.07374e-10	4.9606e-06	FALSE	-0.0103451	0.00371571	0.0053667	0.00941258	0.00598432	0.00453878	0.187341	0.425513
cg11932249	male-specific	CITED1	0.0162137	0.00222895	3.48628e-13	3.40854e-09	FALSE	0.0136026	0.00385019	0.000410916	0.00115961	0.0020512	0.00453582	0.651109	0.82479
cg11941526	male-specific	MID1IP1	0.020021	0.0015807	9.13282e-37	8.92916e-33	FALSE	0.0109453	0.00256268	1.94551e-05	9.63705e-05	0.00390806	0.00379901	0.303619	0.556517
cg12017815	male-specific	CDX4	0.0145217	0.00250775	7.00801e-09	6.85173e-05	FALSE	0.0100564	0.00445311	0.0239275	0.033752	0.00518056	0.00488608	0.289022	0.543773
cg12021535	male-specific	LINC00889	-0.0106466	0.00191963	2.92003e-08	0.000285491	FALSE	-0.00841233	0.00466482	0.0713323	0.0872648	-0.000976376	0.00465167	0.833747	0.933582
cg12030638	male-specific	MIR542	-0.020106	0.00222557	1.65366e-19	1.61678e-15	FALSE	-0.00457134	0.00437808	0.296419	0.312389	0.00605101	0.00450261	0.178984	0.415894
cg12075996	male-specific	SCML1	0.0115123	0.00251282	4.61872e-06	0.0451572	FALSE	0.00927155	0.00482857	0.0548394	0.0692994	-0.000541008	0.00465121	0.907403	0.968536
cg12094412	male-specific	MXRA5	0.0234874	0.00225073	1.70778e-25	1.66969e-21	FALSE	0.0175591	0.00360588	1.11841e-06	8.85946e-06	0.00600125	0.00484951	0.215903	0.466088
cg12116566	male-specific	TMSB15B	0.0172688	0.00230652	7.04935e-14	6.89215e-10	FALSE	0.0149288	0.0039227	0.000141379	0.000484836	-0.000306957	0.00471303	0.948071	0.981346
cg12162305	male-specific	IGSF1	0.0139259	0.00243021	1.0023e-08	9.79948e-05	FALSE	0.0054535	0.00489181	0.264927	0.281365	-0.00193667	0.00467217	0.678499	0.840234
cg12173181	male-specific	RNF128	-0.0120358	0.00253246	2.00804e-06	0.0196326	FALSE	-0.00688163	0.00394949	0.0814365	0.0981231	0.00406141	0.00500123	0.416744	0.663893
cg12180028	male-specific	AR	-0.0120193	0.00241285	6.31399e-07	0.00617319	TRUE	-0.0173279	0.00501377	0.000548113	0.00146956	-0.0151002	0.00481594	0.00171583	0.0128486
cg12204574	male-specific	GABRE	0.0262531	0.00202447	1.86151e-38	1.82e-34	TRUE	0.0142187	0.00358023	7.14331e-05	0.000272241	0.0116254	0.00421566	0.00582137	0.0334118
cg12220696	male-specific	ATRX	-0.0188452	0.00249748	4.49886e-14	4.39854e-10	TRUE	-0.0125291	0.00500019	0.0122205	0.0189689	-0.0203721	0.00501903	4.92875e-05	0.000660728
cg12268565	male-specific	LINC00629	0.0122492	0.00222657	3.76851e-08	0.000368447	FALSE	0.00842761	0.00428241	0.0490728	0.0625899	-0.011991	0.00473134	0.0112649	0.0549487
cg12294334	male-specific	AR	-0.0270493	0.00228526	2.53051e-32	2.47408e-28	TRUE	-0.0302501	0.00388429	6.8188e-15	6.87981e-13	-0.0310101	0.00478119	8.82296e-11	6.50524e-09
cg12321798	male-specific	NHSL2	-0.0131806	0.00159024	1.14704e-16	1.12146e-12	FALSE	-0.00832705	0.00310685	0.00735728	0.0122749	0.00370475	0.00469839	0.430395	0.674626
cg12358915	male-specific	SOX3	0.0253269	0.00209133	9.29972e-34	9.09234e-30	TRUE	0.0113789	0.00344108	0.000943758	0.0022757	0.0129709	0.00474271	0.00623951	0.035493
cg12360110	male-specific	BCOR	-0.0194675	0.00251924	1.09657e-14	1.07211e-10	FALSE	-0.0150285	0.00526745	0.00432954	0.00788198	-0.00870596	0.00477113	0.0680438	0.215603
cg12382941	male-specific	SYTL4	0.0190382	0.0023584	6.88761e-16	6.73402e-12	FALSE	0.0140449	0.00399041	0.000432084	0.00120744	0.00567306	0.00390467	0.146254	0.360808
cg12384989	male-specific	GRIA3	0.025501	0.0023776	7.72562e-27	7.55334e-23	FALSE	0.0143371	0.00423808	0.000717168	0.00181373	0.00640826	0.00474484	0.176832	0.412627
cg12423482	male-specific	KLHL34	0.028317	0.00203855	7.20838e-44	7.04763e-40	TRUE	0.0164484	0.00379023	1.4268e-05	7.49361e-05	0.0216159	0.00439405	8.68272e-07	2.02985e-05
cg12462026	male-specific	HS6ST2	-0.0178887	0.00224491	1.60504e-15	1.56925e-11	FALSE	-0.0102586	0.00377684	0.00660372	0.0111832	-0.00562995	0.00460579	0.22157	0.469853
cg12467143	male-specific	ARHGAP6	0.0313857	0.00199479	8.86653e-56	8.6688e-52	TRUE	0.0221518	0.00339195	6.54662e-11	2.64643e-09	0.0247468	0.00420578	4.00505e-09	1.91942e-07
cg12467288	male-specific	SLC9A6	-0.0228703	0.00246934	2.01193e-20	1.96706e-16	TRUE	-0.0252081	0.00480759	1.57642e-07	1.66044e-06	-0.0303714	0.0047053	1.08424e-10	7.69809e-09
cg12530936	male-specific	SPIN3	0.0134539	0.00205449	5.8114e-11	5.68181e-07	FALSE	0.00455151	0.0043352	0.293767	0.309764	-0.00125443	0.00329733	0.703621	0.855864
cg12537796	male-specific	DNAAF6	0.029836	0.00224817	3.39763e-40	3.32186e-36	TRUE	0.0191915	0.00433549	9.57293e-06	5.35024e-05	0.0267004	0.00479091	2.50179e-08	1.04115e-06
cg12584889	male-specific	NXF3	-0.015559	0.00267457	5.97828e-09	5.84496e-05	TRUE	-0.0162344	0.00498637	0.0011309	0.00263298	-0.0211815	0.00451273	2.68278e-06	5.24785e-05
cg12589433	male-specific	AR	0.0139662	0.00244482	1.11294e-08	0.000108812	FALSE	0.00635784	0.00484395	0.189341	0.2067	0.000188261	0.00427443	0.96487	0.984907
cg12594800	male-specific	ELF4	-0.0194398	0.0022918	2.20682e-17	2.15761e-13	FALSE	-0.0118568	0.00488935	0.0153071	0.0231053	0.000424031	0.00347297	0.902824	0.966879
cg12600371	male-specific	CTAG2	-0.0110929	0.00219167	4.16232e-07	0.0040695	TRUE	-0.0166743	0.00454407	0.000243054	0.000760089	0.0143639	0.00465911	0.00204941	0.0147143
cg12600766	male-specific	GPC4	0.0117918	0.00243437	1.27323e-06	0.0124483	FALSE	0.00720091	0.00539818	0.182219	0.20018	0.00226186	0.00430849	0.599598	0.788003
cg12614912	male-specific	PCDH19	0.0282906	0.00211875	1.14593e-40	1.12037e-36	FALSE	0.0163891	0.00331793	7.83051e-07	6.55506e-06	0.00021872	0.00429799	0.959414	0.984138
cg12614984	male-specific	SHROOM2	0.023117	0.00228337	4.31938e-24	4.22305e-20	FALSE	0.0115999	0.00360253	0.00128224	0.00290894	0.00578642	0.00464908	0.213265	0.463525
cg12642693	male-specific	SHROOM4	0.0125386	0.00235289	9.87441e-08	0.000965421	FALSE	0.00834337	0.00428872	0.0517242	0.0655789	-0.0013446	0.00414538	0.745665	0.882916
cg12647861	male-specific	H2BW1	-0.0120683	0.00244802	8.22993e-07	0.0080464	FALSE	-0.00430203	0.00472888	0.362962	0.376922	-0.00124421	0.00515839	0.809399	0.921935
cg12687215	male-specific	FAM50A	-0.0159988	0.00238059	1.81074e-11	1.77036e-07	FALSE	-0.0140349	0.00525581	0.00757691	0.0125975	-0.004427	0.0041744	0.288912	0.543773
cg12689022	male-specific	PIN4	0.0162018	0.00246379	4.83383e-11	4.72604e-07	FALSE	0.00961624	0.00512148	0.0604321	0.075422	0.00334857	0.00440914	0.447577	0.68962
cg12707233	male-specific	WNK3	0.0280239	0.00195386	1.18085e-46	1.15452e-42	TRUE	0.0168945	0.0035827	2.41007e-06	1.66794e-05	0.0134401	0.00446195	0.00259404	0.0180173
cg12720637	male-specific	GABRA3	0.0286497	0.00186423	2.67946e-53	2.61971e-49	TRUE	0.0196091	0.00331608	3.35266e-09	6.83729e-08	0.028158	0.00457476	7.5043e-10	4.35932e-08
cg12737160	male-specific	COL4A6	0.0247774	0.00211	7.68173e-32	7.51043e-28	TRUE	0.0125668	0.00365565	0.0005868	0.00154519	0.0129589	0.00415355	0.00180874	0.0132443
cg12753358	male-specific	EFNB1	-0.0205425	0.0025553	9.04464e-16	8.84295e-12	TRUE	-0.0180111	0.00523622	0.000582327	0.00154217	-0.0156948	0.00441163	0.000374279	0.00362371
cg12842316	male-specific	SLITRK4	0.0189999	0.00211196	2.33447e-19	2.28241e-15	FALSE	0.00881189	0.00377064	0.0194405	0.0283618	0.00172576	0.00409831	0.67369	0.838612
cg12845419	male-specific	BRS3	-0.013127	0.00210887	4.82581e-10	4.7182e-06	FALSE	-0.0117076	0.00416771	0.00496786	0.00882612	-0.00564528	0.00478016	0.237611	0.485607
cg12848223	male-specific	NRK	0.0248314	0.0017677	8.00468e-45	7.82617e-41	TRUE	0.0125911	0.00309707	4.79325e-05	0.00020284	0.0275489	0.00451843	1.08068e-09	5.91902e-08
cg12885864	male-specific	CDR1	0.0216549	0.00214388	5.47978e-24	5.35758e-20	FALSE	0.0130534	0.00454866	0.00410824	0.00758718	-0.000243438	0.00428498	0.954695	0.982367
cg12901064	male-specific	PBDC1	-0.0165192	0.00255965	1.0915e-10	1.06716e-06	TRUE	-0.0108173	0.00515378	0.035826	0.0476358	-0.0193223	0.00448859	1.67162e-05	0.000258427
cg12901451	male-specific	GLOD5	-0.0226963	0.00224023	4.0159e-24	3.92634e-20	TRUE	-0.0264756	0.00445058	2.70133e-09	5.81849e-08	-0.0358885	0.00445022	7.35768e-16	2.35078e-13
cg12947498	male-specific	ARMCX1	0.0205747	0.00167781	1.43466e-34	1.40266e-30	FALSE	0.0133788	0.0031068	1.66025e-05	8.39082e-05	0.00409262	0.00398593	0.304531	0.556517
cg12976310	male-specific	HTR2C	-0.0202213	0.00207611	2.03521e-22	1.98982e-18	FALSE	-0.00918919	0.00321648	0.00427787	0.00783255	-0.00385959	0.00447492	0.388417	0.639137
cg13012525	male-specific	NR0B1	0.0259092	0.00193306	5.78943e-41	5.66033e-37	TRUE	0.0135004	0.00334173	5.34649e-05	0.000220413	0.0159461	0.0043275	0.000228844	0.00237131
cg13049326	male-specific	SSR4	-0.0251849	0.00191037	1.09558e-39	1.07114e-35	TRUE	-0.0186794	0.00344374	5.82325e-08	7.29618e-07	-0.0129347	0.00398598	0.00117434	0.00945887
cg13081620	male-specific	TSPYL2	0.0126487	0.00233024	5.69666e-08	0.000556962	FALSE	0.0124146	0.00432004	0.00405648	0.00751331	0.00462341	0.0034974	0.186183	0.424395
cg13082192	male-specific	IRS4	0.0299595	0.0019125	2.62154e-55	2.56308e-51	TRUE	0.0176818	0.00313374	1.67711e-08	2.5516e-07	0.0119803	0.00453233	0.00821032	0.0440873
cg13113011	male-specific	COL4A6	0.0114609	0.00231078	7.05871e-07	0.0069013	FALSE	0.00806503	0.00522292	0.122549	0.139754	0.00124082	0.00473174	0.793142	0.910996
cg13113748	male-specific	BCOR	0.0291231	0.0019178	4.40013e-52	4.30201e-48	TRUE	0.0127561	0.00290737	1.1465e-05	6.19111e-05	0.015571	0.00462875	0.000768304	0.00657517
cg13114305	male-specific	DRP2	0.0325317	0.00207114	1.35157e-55	1.32143e-51	TRUE	0.0168234	0.00351703	1.72352e-06	1.2659e-05	0.0162171	0.00485349	0.000833759	0.00704104
cg13121076	male-specific	MAP3K15	0.0105072	0.00225547	3.18488e-06	0.0311386	FALSE	0.00863018	0.00438991	0.0493089	0.0628074	-0.0024493	0.00301721	0.41692	0.663893
cg13122496	male-specific	AR	-0.0167507	0.00217192	1.23454e-14	1.20701e-10	FALSE	-0.0171931	0.00397177	1.49912e-05	7.78811e-05	-0.00513202	0.00459298	0.26384	0.517159
cg13145750	male-specific	CAPN6	-0.014127	0.0026467	9.41996e-08	0.00092099	FALSE	-0.0147582	0.0052692	0.00509695	0.0090054	-0.0128594	0.00506409	0.0111062	0.0544177
cg13155805	male-specific	PASD1	-0.0121572	0.00197608	7.64221e-10	7.47179e-06	FALSE	-0.0114198	0.0042627	0.007384	0.0122981	0.0020041	0.00496884	0.686702	0.843951
cg13181969	male-specific	NR0B1	-0.0111211	0.00216293	2.72283e-07	0.00266211	FALSE	-0.0117691	0.00471186	0.0124984	0.0192911	-0.00587168	0.00485109	0.226132	0.474368
cg13187657	male-specific	ZNF280C	-0.0117507	0.00232761	4.45495e-07	0.00435561	FALSE	-0.0104559	0.00514767	0.0422364	0.0551547	-0.00386557	0.00509949	0.448432	0.689923
cg13202398	male-specific	OPHN1	-0.0175763	0.00216489	4.70911e-16	4.60409e-12	FALSE	-0.0119024	0.00362055	0.00101093	0.00241339	-0.0036534	0.00455328	0.42234	0.670067
cg13217333	male-specific	SOWAHD	-0.0152836	0.00171788	5.7481e-19	5.61992e-15	FALSE	-0.014126	0.00376666	0.000176653	0.000587924	-0.00931684	0.00421183	0.0269621	0.107905
cg13225177	male-specific	ZIC3	0.0165831	0.00251479	4.27521e-11	4.17987e-07	FALSE	0.00757639	0.00435237	0.081727	0.0983494	0.00533907	0.0047945	0.265459	0.518546
cg13275322	male-specific	WAS	-0.0195967	0.00238081	1.85484e-16	1.81348e-12	FALSE	-0.0190851	0.00470562	4.99608e-05	0.000209573	-0.0052827	0.00501931	0.292582	0.544678
cg13279286	male-specific	PPP1R3F	0.00725862	0.00132419	4.21596e-08	0.000412194	FALSE	0.00374153	0.00260884	0.151523	0.169568	0.00919718	0.00450393	0.0411481	0.14774
cg13279774	male-specific	BEX3	0.011531	0.00251116	4.39186e-06	0.0429392	FALSE	0.0128727	0.00484426	0.00787649	0.0129607	0.00299135	0.00513275	0.56003	0.772915
cg13310805	male-specific	CXorf22	0.0180917	0.00233382	9.04671e-15	8.84497e-11	FALSE	0.00751474	0.00447585	0.0931611	0.109901	0.00712755	0.00400486	0.0751207	0.228945
cg13316877	male-specific	NHSL2	-0.0120035	0.00183446	6.01532e-11	5.88118e-07	FALSE	-0.00642361	0.00339918	0.0587908	0.0734694	-0.0151965	0.00482167	0.00162315	0.0124827
cg13328614	male-specific	PIM2	-0.0208432	0.00231618	2.27856e-19	2.22775e-15	TRUE	-0.0218388	0.00485769	6.93333e-06	4.03987e-05	-0.0253421	0.00484814	1.72123e-07	4.78202e-06
cg13340269	male-specific	TMEM35A	0.0142256	0.00220558	1.11972e-10	1.09475e-06	FALSE	0.0120951	0.00411909	0.00332107	0.0063665	-0.00867069	0.00472146	0.0662922	0.2111
cg13350478	male-specific	RPS6KA3	0.022409	0.00170332	1.57095e-39	1.53591e-35	FALSE	0.0161089	0.00316075	3.4592e-07	3.29915e-06	-0.000540098	0.00413899	0.896178	0.964071
cg13369656	male-specific	LOC100533997	-0.0137725	0.00248767	3.08898e-08	0.00030201	FALSE	-0.00850388	0.00453958	0.0610302	0.076119	0.000463335	0.00500439	0.926233	0.977957
cg13397632	male-specific	PRPS1	0.0192983	0.00236067	2.96025e-16	2.89423e-12	FALSE	0.00746809	0.0040698	0.0665052	0.0818821	0.0118622	0.00489464	0.0153717	0.0692182
cg13494652	male-specific	MAGEA1	-0.0124105	0.00245174	4.15096e-07	0.0040584	FALSE	-0.00720998	0.00442728	0.103412	0.120524	0.00313033	0.00522068	0.548771	0.76749
cg13510054	male-specific	PCDH19	0.0242012	0.00198956	4.82752e-34	4.71986e-30	FALSE	0.0178261	0.00361612	8.23893e-07	6.86697e-06	0.00907958	0.00384068	0.0180759	0.078933
cg13524554	male-specific	BCOR	-0.0197101	0.00235252	5.37147e-17	5.25169e-13	TRUE	-0.0190168	0.00471961	5.59414e-05	0.000226781	-0.0227784	0.0048059	2.14056e-06	4.41232e-05
cg13538156	male-specific	MAGEB4	-0.00897558	0.00153164	4.62574e-09	4.52259e-05	FALSE	-0.0111208	0.00419911	0.00808773	0.0132741	0.00129853	0.00421204	0.757862	0.891302
cg13549303	male-specific	RPS6KA6	0.0231222	0.00210416	4.32535e-28	4.2289e-24	FALSE	0.0137551	0.00362633	0.000148774	0.000503885	0.00392452	0.00335558	0.242181	0.492324
cg13572003	male-specific	DGKK	0.0167204	0.00235397	1.22036e-12	1.19315e-08	FALSE	0.0124383	0.00410782	0.00246221	0.00495284	0.00298932	0.00426372	0.483237	0.716447
cg13613682	male-specific	ZIC3	0.0209683	0.00191901	8.60072e-28	8.40893e-24	FALSE	0.00960492	0.00389089	0.0135655	0.0207377	0.00278951	0.00288982	0.3344	0.585434
cg13616735	male-specific	CNKSR2	0.0186512	0.00230554	5.9807e-16	5.84733e-12	FALSE	0.0140242	0.00404618	0.000528173	0.00142808	0.00379779	0.00374957	0.311128	0.562142
cg13668826	male-specific	SLC7A3	-0.0147671	0.00231883	1.91064e-10	1.86803e-06	FALSE	-0.0138826	0.0039712	0.000472624	0.00129989	0.0112134	0.00443558	0.0114698	0.0553061
cg13675517	male-specific	PLS3	0.0196695	0.00209725	6.68083e-21	6.53184e-17	FALSE	0.0130907	0.00326614	6.12393e-05	0.000241059	-0.00477021	0.00414393	0.249677	0.50171
cg13699065	male-specific	ZIC3	0.0185461	0.00230438	8.40297e-16	8.21558e-12	FALSE	0.0104588	0.00417698	0.0122829	0.0190351	0.00318033	0.00462293	0.491487	0.720984
cg13726724	male-specific	CFP	0.0190787	0.00216091	1.05612e-18	1.03257e-14	FALSE	0.0133556	0.00390229	0.000620487	0.00161833	0.00317685	0.00306346	0.299729	0.550892
cg13748267	male-specific	CFP	0.0152254	0.00235902	1.08843e-10	1.06416e-06	FALSE	0.0106166	0.00408369	0.00932874	0.0150279	0.00168996	0.00437447	0.699257	0.852427
cg13759356	male-specific	MAP3K15	0.0129195	0.00251943	2.92962e-07	0.00286429	FALSE	0.0112524	0.00402661	0.00519807	0.00915031	-0.00804791	0.00447491	0.0721051	0.223431
cg13771497	male-specific	ZCCHC12	-0.0151765	0.00215654	1.95812e-12	1.91446e-08	FALSE	-0.00483413	0.00359421	0.178632	0.196577	-0.00631813	0.00442925	0.153737	0.376104
cg13779265	male-specific	RNF128	0.0117888	0.00257996	4.89208e-06	0.0478299	TRUE	0.011995	0.0046548	0.0099691	0.0158991	-0.0129081	0.00471147	0.006149	0.0350822
cg13806616	male-specific	ARX	0.0285522	0.00171835	5.33164e-62	5.21274e-58	FALSE	0.014274	0.00291897	1.00793e-06	8.22218e-06	0.00401447	0.00374533	0.283783	0.538569
cg13810915	male-specific	ALAS2	-0.0137146	0.00236282	6.46253e-09	6.31842e-05	FALSE	-0.00859967	0.00397893	0.030672	0.041879	-0.00243038	0.00459322	0.59672	0.788003
cg13828067	male-specific	MIR106A	0.0171953	0.00224458	1.84767e-14	1.80647e-10	FALSE	0.0142228	0.00382962	0.000204088	0.000656439	0.00231491	0.00324138	0.475118	0.711081
cg13839778	male-specific	SYN1	0.0108162	0.00234899	4.13216e-06	0.0404002	FALSE	0.0130446	0.00477903	0.00634202	0.0108068	-0.0014032	0.00346885	0.685834	0.843866
cg13857811	male-specific	SLC7A3	0.0108877	0.00235681	3.8433e-06	0.0375759	FALSE	-0.000334923	0.00503568	0.946972	0.948952	-0.00806885	0.00489672	0.0993925	0.278968
cg13860040	male-specific	SLC25A5-AS1	-0.012337	0.00269799	4.81542e-06	0.0470803	TRUE	-0.0192611	0.00549201	0.000453001	0.00125855	-0.0126301	0.0047826	0.00827015	0.0442846
cg13868987	male-specific	ARHGAP6	0.0268287	0.001963	1.59409e-42	1.55855e-38	FALSE	0.0123199	0.0034894	0.000414499	0.00116511	0.0100445	0.00437761	0.021761	0.0916831
cg13920260	male-specific	PHKA2-AS1	0.00818984	0.00159986	3.06985e-07	0.00300139	FALSE	0.0112617	0.00383121	0.0032879	0.00631554	0.00217341	0.00461403	0.63761	0.813781
cg13933773	male-specific	TMSB15B	0.0118206	0.00234381	4.57542e-07	0.00447339	FALSE	0.0144413	0.00433064	0.000853965	0.00210418	0.00259058	0.00472767	0.583719	0.78251
cg13937075	male-specific	GPR101	0.0229588	0.00238922	7.3032e-22	7.14034e-18	TRUE	0.014325	0.00438427	0.00108557	0.00254406	0.0139041	0.00473879	0.00334523	0.0223443
cg13965132	male-specific	ARSH	-0.0148106	0.00248013	2.34801e-09	2.29565e-05	FALSE	-0.0114348	0.00394461	0.00374543	0.00707389	0.00248339	0.00471433	0.598349	0.788003
cg13976049	male-specific	ZFP92	-0.00859994	0.00121822	1.67167e-12	1.6344e-08	FALSE	-0.0124249	0.00295457	2.60734e-05	0.000121613	0.00668756	0.00494576	0.176318	0.412627
cg13976143	male-specific	TMSB15B	0.0188483	0.00235495	1.20729e-15	1.18037e-11	FALSE	0.0116083	0.00358698	0.00121123	0.00279077	0.00279112	0.00456316	0.54076	0.763548
cg13994408	male-specific	LOC100533997	-0.0120506	0.00262016	4.24168e-06	0.0414709	FALSE	-0.00708354	0.00496044	0.15329	0.171146	-0.00155246	0.00506734	0.759326	0.891929
cg14001161	male-specific	POLA1	-0.0135026	0.00236381	1.11507e-08	0.00010902	TRUE	-0.0105347	0.00493673	0.032847	0.0445001	-0.0128581	0.00465726	0.00576488	0.033187
cg14005918	male-specific	SLC25A53	-0.00754889	0.00163042	3.65628e-06	0.0357475	FALSE	-0.00949095	0.00416136	0.0225643	0.0321127	-0.00200043	0.00450385	0.656926	0.826725
cg14013497	male-specific	G6PD	0.00672903	0.00119396	1.74176e-08	0.000170292	FALSE	-0.000574823	0.00237849	0.809031	0.815412	0.00251241	0.00406565	0.536602	0.761133
cg14028178	male-specific	HAUS7	-0.0116809	0.0020979	2.57855e-08	0.000252104	FALSE	-0.0135291	0.00375824	0.000318398	0.000943383	-0.00264673	0.00436893	0.544642	0.766578
cg14053556	male-specific	ARMCX6	-0.0225766	0.00242694	1.3716e-20	1.34102e-16	TRUE	-0.0159607	0.00497634	0.00133977	0.00302158	-0.0292878	0.00484024	1.44034e-09	7.61245e-08
cg14071112	male-specific	TSPAN7	0.0164487	0.00236049	3.2071e-12	3.13558e-08	FALSE	0.0118351	0.00489207	0.0155529	0.0233659	0.00511549	0.0040334	0.204698	0.453273
cg14081960	male-specific	TEX13C	0.0155906	0.00218482	9.61563e-13	9.40121e-09	FALSE	0.00934635	0.00446215	0.0362081	0.048002	0.00659819	0.00432108	0.126767	0.330629
cg14095733	male-specific	PPP4R3C	-0.0148489	0.00238279	4.61353e-10	4.51065e-06	FALSE	-0.0109244	0.00387932	0.00486148	0.0086612	0.00317292	0.0047072	0.500275	0.729853
cg14107346	male-specific	DGKK	0.0169915	0.0023878	1.1114e-12	1.08661e-08	FALSE	0.0101793	0.00436064	0.0195766	0.028517	-0.00207646	0.00462694	0.653594	0.824845
cg14139065	male-specific	PLAC1	-0.0142326	0.00242956	4.68235e-09	4.57793e-05	FALSE	-0.00478839	0.00450154	0.287454	0.303463	-0.00481939	0.00457979	0.292655	0.544678
cg14232291	male-specific	KLHL34	0.0302706	0.00213888	1.80071e-45	1.76055e-41	TRUE	0.0161222	0.0036591	1.05277e-05	5.76615e-05	0.0166492	0.00458042	0.000278122	0.00283596
cg14243895	male-specific	DCAF12L2	0.0231001	0.00218552	4.12186e-26	4.02994e-22	FALSE	0.016298	0.00403972	5.47331e-05	0.000223717	0.0082724	0.00373918	0.026942	0.107905
cg14254545	male-specific	UBE2A	-0.0112073	0.00197491	1.38843e-08	0.000135747	FALSE	-0.00585499	0.00387426	0.130723	0.147758	-0.00041952	0.00491554	0.931987	0.977957
cg14296598	male-specific	BCYRN1	-0.0138444	0.00195009	1.2535e-12	1.22554e-08	FALSE	-0.000741421	0.00358384	0.836105	0.841371	0.0060095	0.00476971	0.207695	0.457645
cg14343151	male-specific	PCDH19	0.0118348	0.00230687	2.8935e-07	0.00282897	FALSE	0.00241499	0.00437831	0.581235	0.591416	0.000778695	0.00450271	0.862699	0.944332
cg14345281	male-specific	NHS	0.0206326	0.00208422	4.18549e-23	4.09215e-19	FALSE	0.0112802	0.00391545	0.00396485	0.00740801	0.0052175	0.00386599	0.177148	0.412627
cg14368286	male-specific	PRAF2	0.0153977	0.00239555	1.29595e-10	1.26705e-06	FALSE	0.0111949	0.00426428	0.00865793	0.0140536	-0.00172818	0.00422397	0.682439	0.841309
cg14368852	male-specific	ZNF185	-0.0143132	0.00237558	1.68956e-09	1.65189e-05	FALSE	-0.010442	0.00446228	0.0192803	0.028171	-0.00559397	0.00466721	0.230696	0.479657
cg14372520	male-specific	EDA2R	-0.0110953	0.00217129	3.22157e-07	0.00314972	FALSE	-0.0031847	0.00445398	0.474595	0.487044	-0.000282269	0.00484978	0.953587	0.982367
cg14372935	male-specific	PIR-FIGF	-0.0160009	0.00209578	2.26106e-14	2.21063e-10	FALSE	-0.00486307	0.00329603	0.140096	0.157608	-0.00231977	0.00444065	0.601396	0.788003
cg14376241	male-specific	TKTL1	-0.0147228	0.00238608	6.81685e-10	6.66484e-06	TRUE	-0.0143206	0.00443311	0.00123627	0.00283485	-0.0201435	0.00486421	3.45553e-05	0.000490685
cg14457691	male-specific	ARMCX4	-0.0166958	0.00269609	5.91751e-10	5.78555e-06	FALSE	-0.0208654	0.0051672	5.38977e-05	0.000221246	-0.0102598	0.00511487	0.0448697	0.156107
cg14464718	male-specific	TMEM35A	0.0187762	0.00225327	7.89106e-17	7.71509e-13	FALSE	0.0145643	0.00393252	0.0002126	0.000677001	-0.00535903	0.00477939	0.262169	0.515306
cg14493612	male-specific	TBC1D25	-0.0168944	0.00216181	5.49829e-15	5.37568e-11	FALSE	-0.00774754	0.00407433	0.0572299	0.0718937	-0.00153032	0.00478829	0.749274	0.885605
cg14496001	male-specific	ARX	0.0157001	0.00253267	5.68092e-10	5.55424e-06	FALSE	0.0109444	0.00511772	0.0324742	0.0440574	0.000874922	0.00473481	0.853398	0.942026
cg14562990	male-specific	LDOC1	0.0163395	0.00229898	1.18364e-12	1.15725e-08	FALSE	0.0076715	0.00387144	0.0475283	0.0609444	-0.00228845	0.00432056	0.596345	0.788003
cg14607533	male-specific	MAMLD1	-0.0146388	0.00265241	3.40841e-08	0.00033324	TRUE	-0.0105354	0.00475569	0.0267372	0.0371684	-0.014714	0.00443424	0.000905755	0.00754927
cg14654075	male-specific	GPR143	0.02259	0.00239116	3.47648e-21	3.39896e-17	FALSE	0.0115698	0.00378039	0.00220987	0.00452115	0.0032322	0.0049201	0.511221	0.73819
cg14686949	male-specific	GABRE	-0.0248173	0.00217592	3.9284e-30	3.84079e-26	FALSE	-0.017512	0.0032451	6.79713e-08	8.29943e-07	-0.00684377	0.00460845	0.137532	0.348643
cg14688652	male-specific	IL1RAPL2	0.0278251	0.00186978	4.34462e-50	4.24773e-46	TRUE	0.0143274	0.00311195	4.14429e-06	2.63066e-05	0.0122882	0.00422592	0.00363964	0.0238129
cg14688956	male-specific	PAK3	0.0160879	0.00243961	4.26833e-11	4.17315e-07	FALSE	0.00643536	0.00475683	0.176098	0.194235	0.00408828	0.00383644	0.286585	0.540731
cg14694370	male-specific	BGN	-0.016055	0.00243775	4.51831e-11	4.41755e-07	FALSE	-0.0101176	0.00464019	0.0292252	0.0402188	-0.00140006	0.00510667	0.783959	0.906423
cg14699015	male-specific	IRS4	0.0343095	0.00201107	2.93042e-65	2.86507e-61	FALSE	0.0187698	0.00302515	5.48381e-10	1.38322e-08	0.0120303	0.00482942	0.0127367	0.0601103
cg14701129	male-specific	KLF8	-0.0123252	0.0024845	7.01928e-07	0.00686275	FALSE	-0.00998532	0.00476245	0.0360222	0.0478218	-0.00835627	0.00493566	0.0904479	0.258403
cg14728856	male-specific	UBA1	-0.0107977	0.00194213	2.70236e-08	0.00026421	FALSE	-0.0104616	0.00455574	0.0216559	0.0311012	-0.00128865	0.00474281	0.785847	0.907511
cg14746118	male-specific	BRS3	-0.00828483	0.00176454	2.66389e-06	0.0260448	FALSE	-0.0063363	0.00312912	0.0428728	0.0556823	-0.0165801	0.00472214	0.000446171	0.00413193
cg14752426	male-specific	SLITRK4	0.0227652	0.00201348	1.2206e-29	1.19338e-25	FALSE	0.0111469	0.00334781	0.000869712	0.00213475	-0.00209528	0.004088	0.608271	0.79105
cg14759284	male-specific	SRPX	0.0149128	0.00249552	2.2893e-09	2.23825e-05	FALSE	0.0094648	0.00466923	0.0426566	0.0554767	0.00317847	0.00486762	0.513767	0.739469
cg14773858	male-specific	FLNA	-0.0102423	0.00216119	2.14565e-06	0.020978	FALSE	-0.00262907	0.00429715	0.54066	0.552181	-0.0111852	0.00439812	0.010985	0.0543232
cg14867863	male-specific	GPC3	0.0213684	0.00211203	4.62162e-24	4.51855e-20	FALSE	0.0112498	0.00358885	0.00172057	0.0036894	-0.00169981	0.0039692	0.668468	0.83403
cg14868996	male-specific	NALF2	0.0130559	0.00220135	3.01347e-09	2.94627e-05	FALSE	0.0119877	0.00390474	0.00214027	0.00441171	0.00610349	0.00379393	0.107671	0.294865
cg14930000	male-specific	GPR173	-0.018008	0.0021302	2.82313e-17	2.76017e-13	FALSE	-0.0121847	0.00370395	0.0010031	0.00240067	-0.00220744	0.00403945	0.584743	0.782843
cg14931238	male-specific	RAB41	-0.0119751	0.00242143	7.5962e-07	0.0074268	FALSE	-0.00313423	0.00536388	0.559003	0.570005	-0.0108589	0.00482884	0.0245272	0.100467
cg14936904	male-specific	ZCCHC12	0.0248643	0.00222079	4.25814e-29	4.16318e-25	FALSE	0.0138982	0.00422025	0.000990496	0.00237645	0.00430428	0.00504018	0.393109	0.642101
cg14942312	male-specific	GPR119	-0.016541	0.00250716	4.18115e-11	4.08791e-07	FALSE	-0.0103691	0.00449287	0.0210041	0.0302743	-0.00483539	0.00473685	0.307348	0.558471
cg15014034	male-specific	MAOA	0.0160969	0.00237247	1.162e-11	1.13609e-07	FALSE	0.0105425	0.00413576	0.0107997	0.0170776	-0.00447545	0.0038141	0.240637	0.490224
cg15016628	male-specific	BRS3	-0.0160901	0.00227096	1.38923e-12	1.35825e-08	FALSE	-0.012576	0.00419089	0.00269271	0.00532158	-0.000344011	0.00473085	0.942032	0.978794
cg15027606	male-specific	GPR173	0.0155002	0.0019883	6.40395e-15	6.26114e-11	FALSE	0.0123603	0.00404112	0.00222358	0.00453951	0.000794332	0.00368754	0.829448	0.933203
cg15048430	male-specific	WNK3	0.0233661	0.00193302	1.2238e-33	1.19651e-29	FALSE	0.013937	0.00398328	0.000467221	0.00128687	-0.00194149	0.00308633	0.529308	0.754855
cg15066405	male-specific	ZFP92	-0.0114324	0.00248052	4.04863e-06	0.0395834	FALSE	-0.00578049	0.00474751	0.223383	0.239902	-0.00634145	0.00434658	0.144578	0.357677
cg15068728	male-specific	STARD8	-0.0100693	0.00218832	4.19677e-06	0.0410318	TRUE	-0.0119707	0.00416	0.00400759	0.00745156	-0.0285476	0.00445701	1.50286e-10	1.02892e-08
cg15200096	male-specific	KCND1	-0.0134448	0.00254641	1.29251e-07	0.00126369	FALSE	-0.010675	0.00549758	0.0521663	0.0660084	-0.00978166	0.00501935	0.0513203	0.172296
cg15232885	male-specific	MAGEC3	-0.0146769	0.00241691	1.25871e-09	1.23064e-05	FALSE	-0.0120767	0.00409175	0.00316262	0.00611781	-6.58041e-05	0.00488924	0.989262	0.996197
cg15248636	male-specific	NALF2	0.0127771	0.00240517	1.08225e-07	0.00105812	FALSE	0.0128187	0.00445425	0.00400383	0.00745156	-0.00560874	0.00403335	0.164349	0.39284
cg15259889	male-specific	PCYT1B	0.0112161	0.00232303	1.37744e-06	0.0134673	FALSE	0.00712057	0.00460301	0.121879	0.139072	0.00456926	0.00416794	0.272953	0.527491
cg15299258	male-specific	ZC4H2	0.0253183	0.00216379	1.26139e-31	1.23326e-27	FALSE	0.0122832	0.00381398	0.00127937	0.00290586	0.00510407	0.0041713	0.221097	0.469623
cg15309236	male-specific	BHLHB9	0.020197	0.00226447	4.70095e-19	4.59611e-15	FALSE	0.0104643	0.00388289	0.00703948	0.0118271	-0.00112065	0.0042687	0.792915	0.910996
cg15336560	male-specific	HDX	0.0182535	0.00243143	6.03521e-14	5.90063e-10	FALSE	0.00612544	0.0046089	0.183833	0.20171	0.000790302	0.00440285	0.857547	0.942613
cg15339180	male-specific	NLGN3	0.0156328	0.00262769	2.6933e-09	2.63324e-05	TRUE	0.0138821	0.00516958	0.00724568	0.012131	0.0142263	0.00507801	0.00508559	0.0305614
cg15373633	male-specific	DACH2	0.0175789	0.00236449	1.04908e-13	1.02569e-09	TRUE	0.0101224	0.00467017	0.0302006	0.0413828	0.011773	0.00389027	0.00247583	0.0173852
cg15374982	male-specific	CLCN4	-0.01215	0.00259409	2.81713e-06	0.0275431	FALSE	-0.00911526	0.00525047	0.0825488	0.0989656	-0.00895514	0.00415726	0.0312323	0.120226
cg15375586	male-specific	TBX22	0.0181483	0.00232405	5.76874e-15	5.6401e-11	FALSE	0.0110617	0.00459533	0.0160773	0.0240408	0.00272461	0.00467204	0.559776	0.772915
cg15383633	male-specific	KLHL34	0.0208012	0.00187802	1.6387e-28	1.60216e-24	FALSE	0.0141055	0.00380602	0.00021048	0.000673607	0.00769266	0.004855	0.113084	0.304898
cg15454357	male-specific	PORCN	-0.012986	0.00252714	2.76786e-07	0.00270613	FALSE	-0.0135566	0.0045221	0.00271882	0.00535661	-0.00725469	0.00389885	0.0627829	0.202277
cg15462879	male-specific	PABIR2	-0.0191312	0.00197091	2.82213e-22	2.7592e-18	TRUE	-0.0198109	0.00368356	7.5241e-08	9.01482e-07	-0.0179488	0.00450625	6.80244e-05	0.000825334
cg15516728	male-specific	UPRT	-0.0127683	0.00258256	7.65233e-07	0.00748169	FALSE	-0.00832377	0.00492225	0.0908276	0.107612	-0.00757204	0.00510498	0.138004	0.348643
cg15521097	male-specific	ITIH6	-0.0139331	0.00236473	3.81459e-09	3.72952e-05	FALSE	-0.00796294	0.00404057	0.0487526	0.0623034	-0.00609782	0.00500048	0.222675	0.470636
cg15590532	male-specific	FRMPD4	-0.0126787	0.00240994	1.43266e-07	0.00140071	FALSE	-0.0065505	0.00471	0.164297	0.182162	0.00619496	0.00493044	0.208945	0.458293
cg15604347	male-specific	LRCH2	-0.011484	0.00219774	1.73836e-07	0.00169959	FALSE	-0.013765	0.00465733	0.003121	0.00604339	-0.00625875	0.00466797	0.17999	0.417219
cg15604615	male-specific	PRRG3	-0.0137936	0.00238251	7.05894e-09	6.90152e-05	FALSE	-0.0134864	0.00408672	0.000966635	0.00232502	0.00270818	0.00473667	0.567493	0.779286
cg15627188	male-specific	BCOR	0.0223839	0.0021005	1.62679e-26	1.59051e-22	FALSE	0.0150411	0.00283107	1.0791e-07	1.25371e-06	0.0034897	0.0044173	0.429523	0.674626
cg15691129	male-specific	NALF2	0.015533	0.00232962	2.59981e-11	2.54183e-07	FALSE	0.0116448	0.00466685	0.012588	0.0194137	0.000675859	0.00352207	0.847826	0.940013
cg15694789	male-specific	STARD8	-0.0203109	0.00237828	1.34042e-17	1.31053e-13	TRUE	-0.0198958	0.00496544	6.15298e-05	0.000241391	-0.022246	0.00494243	6.7625e-06	0.000112424
cg15731038	male-specific	SRPX	-0.00872398	0.00188088	3.51397e-06	0.0343561	FALSE	-0.00545091	0.00432339	0.207382	0.224859	0.00451871	0.00452022	0.317473	0.568249
cg15731296	male-specific	PRRG3	-0.00943489	0.00190331	7.15523e-07	0.00699567	FALSE	-0.00566564	0.00475977	0.233921	0.250658	0.0104965	0.00452181	0.0202708	0.0867392
cg15766608	male-specific	SPIN3	0.0164164	0.00210807	6.84089e-15	6.68834e-11	FALSE	0.0116661	0.00389293	0.00272891	0.00537097	-0.00194837	0.0038055	0.608658	0.79105
cg15771597	male-specific	PORCN	-0.0178857	0.00255938	2.78265e-12	2.72059e-08	TRUE	-0.0203789	0.00505777	5.59599e-05	0.000226781	-0.0132621	0.00509037	0.00917847	0.0480741
cg15788279	male-specific	CCNQ	-0.0146378	0.00253511	7.74085e-09	7.56823e-05	FALSE	-0.00194058	0.00434023	0.654792	0.664498	-0.00677135	0.00488322	0.165546	0.394227
cg15788661	male-specific	NALF2	0.0158263	0.00239485	3.88279e-11	3.7962e-07	FALSE	0.0120869	0.0043518	0.00547865	0.00953913	-0.00693122	0.00356341	0.0517619	0.172813
cg15840039	male-specific	AR	-0.0151116	0.00232014	7.35646e-11	7.19241e-07	FALSE	-0.00799273	0.0041837	0.0560756	0.0706287	-0.00336974	0.00471887	0.475167	0.711081
cg15847896	male-specific	BTK	-0.0180632	0.00232573	8.05605e-15	7.8764e-11	FALSE	-0.0143602	0.0039163	0.000245617	0.000764364	-0.00730153	0.00424448	0.0853886	0.248391
cg15848449	male-specific	MIR503HG	0.0190443	0.00206043	2.39946e-20	2.34595e-16	FALSE	0.00988987	0.00360202	0.00603925	0.0103739	-8.3635e-05	0.00386763	0.982748	0.995224
cg15861835	male-specific	FGF16	-0.0097172	0.00180749	7.61232e-08	0.000744256	FALSE	-0.00563439	0.00402224	0.161271	0.179117	0.00753865	0.00487931	0.122341	0.323187
cg15958715	male-specific	PPP1R3F	0.0248851	0.00260832	1.41931e-21	1.38766e-17	FALSE	0.0167545	0.00501675	0.000838681	0.0020772	0.0124557	0.00508771	0.0143573	0.0658445
cg16062292	male-specific	TKTL1	-0.0194888	0.00256184	2.79756e-14	2.73518e-10	FALSE	-0.0167792	0.00475241	0.000414506	0.00116511	-0.0081019	0.00496846	0.102961	0.285001
cg16084857	male-specific	ARHGAP36	0.027857	0.00196873	1.87554e-45	1.83372e-41	TRUE	0.0161984	0.00301947	8.11037e-08	9.59727e-07	0.0118038	0.00439524	0.00724017	0.0404648
cg16104634	male-specific	NR0B1	0.0297647	0.00198156	5.36004e-51	5.24051e-47	TRUE	0.0197113	0.00301909	6.62643e-11	2.64643e-09	0.0197785	0.00386535	3.10667e-07	8.15821e-06
cg16107992	male-specific	HDX	0.014811	0.00253475	5.12199e-09	5.00777e-05	FALSE	0.0119016	0.00469545	0.0112539	0.0176688	-0.0046143	0.0043101	0.284358	0.538651
cg16116118	male-specific	ZCCHC12	0.0136716	0.00244432	2.22913e-08	0.000217942	FALSE	0.0105472	0.00499726	0.0348065	0.0465878	-0.00507082	0.00509699	0.319801	0.570143
cg16144072	male-specific	DACH2	0.0154712	0.00236961	6.62058e-11	6.47294e-07	FALSE	0.0083538	0.00422937	0.0482468	0.0617417	0.00142281	0.00400976	0.722713	0.870095
cg16167673	male-specific	STARD8	-0.0195379	0.00249333	4.6495e-15	4.54582e-11	FALSE	-0.0126103	0.00449321	0.00500802	0.00888102	-0.00337044	0.00509865	0.508583	0.735814
cg16170760	male-specific	LAGE3	-0.0149372	0.00257437	6.54177e-09	6.39589e-05	FALSE	-0.0104312	0.00481632	0.030326	0.0415249	-0.00808575	0.00505524	0.109714	0.298753
cg16175497	male-specific	SLC38A5	-0.022223	0.00220145	5.82951e-24	5.69951e-20	TRUE	-0.0211286	0.00432652	1.04218e-06	8.46552e-06	-0.0310056	0.00418191	1.22335e-13	1.56344e-11
cg16199038	male-specific	FGF13	0.0143668	0.00239961	2.13555e-09	2.08793e-05	FALSE	0.0122928	0.00463983	0.00806328	0.0132453	0.00157427	0.00464605	0.73473	0.875919
cg16221059	male-specific	PLS3	0.0143883	0.00224506	1.46608e-10	1.43339e-06	FALSE	0.00905682	0.00402858	0.0245673	0.0346036	-0.000115006	0.00477916	0.980802	0.994287
cg16235803	male-specific	WNK3	0.0216661	0.00211026	9.9248e-25	9.70348e-21	FALSE	0.0126285	0.00379761	0.000882966	0.00216451	0.00287538	0.00396955	0.468845	0.706029
cg16242750	male-specific	ARHGAP6	-0.0137421	0.00233304	3.85714e-09	3.77112e-05	FALSE	-0.00718891	0.00433426	0.0971917	0.113955	-0.001209	0.00436942	0.782013	0.904719
cg16244634	male-specific	BCORL1	-0.0145167	0.00137427	4.41295e-26	4.31454e-22	TRUE	-0.0208783	0.00333985	4.07111e-10	1.06908e-08	-0.0294024	0.00444596	3.75872e-11	3.13281e-09
cg16255697	male-specific	HTR2C	-0.0184671	0.00227597	4.8997e-16	4.79043e-12	FALSE	-0.00943642	0.00366499	0.0100313	0.0159717	0.00328442	0.00467616	0.482445	0.715826
cg16328412	male-specific	IGSF1	0.0180745	0.00250804	5.73508e-13	5.60718e-09	FALSE	0.0171776	0.00439922	9.43427e-05	0.000344673	-0.00267619	0.00492029	0.586504	0.784051
cg16337138	male-specific	FAM47C	0.0281389	0.00216637	1.41303e-38	1.38152e-34	TRUE	0.0186961	0.00353653	1.24623e-07	1.39081e-06	0.0128524	0.00455732	0.00479971	0.0294905
cg16341056	male-specific	LOC100533997	-0.0162643	0.00261264	4.80798e-10	4.70077e-06	FALSE	-0.00820298	0.00506325	0.105211	0.122014	0.00467618	0.00514581	0.36349	0.613041
cg16391404	male-specific	ZNF711	0.0191233	0.00201281	2.08336e-21	2.0369e-17	FALSE	0.0130063	0.00378698	0.000593688	0.00155904	-0.00382474	0.00343586	0.26563	0.518546
cg16405492	male-specific	VSIG1	-0.0125689	0.00209331	1.92151e-09	1.87866e-05	FALSE	-6.23458e-05	0.00312814	0.984099	0.985205	-0.00284801	0.00460047	0.53587	0.761133
cg16409172	male-specific	LOC729609	-0.0157805	0.00225826	2.78992e-12	2.72771e-08	TRUE	-0.0184877	0.00474198	9.66992e-05	0.00034858	-0.0274893	0.00435876	2.85102e-10	1.88462e-08
cg16415834	male-specific	GPR143	0.0278267	0.00215859	5.04942e-38	4.93681e-34	FALSE	0.018058	0.00375238	1.49124e-06	1.11233e-05	0.010702	0.00489799	0.0288905	0.113723
cg16429758	male-specific	NALF2	-0.00973548	0.00210285	3.66245e-06	0.0358077	FALSE	-0.00978583	0.0047204	0.0381633	0.0503851	-0.0026485	0.00499195	0.595728	0.788003
cg16497626	male-specific	PLP1	-0.0118989	0.00220376	6.68786e-08	0.000653872	FALSE	-0.00572872	0.00413752	0.166181	0.184037	-0.00073378	0.00499602	0.883232	0.953891
cg16508637	male-specific	HS6ST2	-0.0168183	0.00213803	3.65471e-15	3.57321e-11	FALSE	-0.0116729	0.00380651	0.00216528	0.00444284	-0.00058206	0.00350723	0.868188	0.946172
cg16510657	male-specific	TMEM35A	0.0204497	0.00201143	2.79073e-24	2.72849e-20	FALSE	0.0100043	0.00378167	0.00815779	0.0133777	-0.00256271	0.0046908	0.584841	0.782843
cg16524492	male-specific	PLS3	0.0180276	0.00231665	7.15338e-15	6.99386e-11	FALSE	0.0152826	0.00376516	4.92904e-05	0.000207669	-0.00228175	0.00493255	0.643658	0.818775
cg16531342	male-specific	DKC1	-0.0157777	0.00230781	8.10617e-12	7.9254e-08	FALSE	-0.00941905	0.00406402	0.0204673	0.0296342	-0.00340151	0.00492531	0.489806	0.720782
cg16576300	male-specific	ZC4H2	-0.017867	0.00226629	3.1746e-15	3.10381e-11	FALSE	-0.00788573	0.00392587	0.0445733	0.0576955	-0.0121799	0.00459406	0.00802011	0.0434501
cg16618605	male-specific	GABRE	-0.0190515	0.00235897	6.68099e-16	6.532e-12	FALSE	-0.0112007	0.00426203	0.00858855	0.0139528	-0.00313342	0.00509264	0.538367	0.761661
cg16620229	male-specific	RAB33A	-0.0129456	0.00236978	4.68722e-08	0.000458269	FALSE	-0.00308755	0.00379569	0.415968	0.429177	-0.00141406	0.00424957	0.73932	0.879657
cg16635881	male-specific	MORC4	-0.0167304	0.00233572	7.90283e-13	7.7266e-09	FALSE	-0.00849558	0.00411246	0.0388457	0.0511802	-0.00760563	0.00476735	0.110632	0.300825
cg16639627	male-specific	HDX	0.0122128	0.00233278	1.64725e-07	0.00161051	FALSE	0.0105014	0.00458226	0.0219201	0.0314057	-0.00257728	0.00435729	0.554193	0.771262
cg16695688	male-specific	SOX3	0.0184627	0.00227496	4.83362e-16	4.72583e-12	FALSE	0.00923145	0.00404827	0.0225874	0.0321217	0.00215737	0.00434029	0.619148	0.801195
cg16700576	male-specific	STARD8	0.0183219	0.00166312	3.17939e-28	3.10849e-24	FALSE	0.00941663	0.00286903	0.00103011	0.00244397	4.66986e-05	0.00337477	0.98896	0.996197
cg16734967	male-specific	ACE2	-0.0107283	0.00146694	2.60583e-13	2.54772e-09	FALSE	-0.00677307	0.00445973	0.128834	0.146139	-3.58524e-05	0.00439695	0.993494	0.997658
cg16772022	male-specific	HCFC1	-0.0135424	0.00255354	1.13682e-07	0.00111147	TRUE	-0.0232354	0.00492267	2.3576e-06	1.64346e-05	-0.0195014	0.00489263	6.7233e-05	0.00082303
cg16797340	male-specific	FHL1	-0.0124371	0.00259333	1.62029e-06	0.0158416	FALSE	-0.0139843	0.00514376	0.00655397	0.0111185	-0.00539643	0.00445747	0.226031	0.474368
cg16803185	male-specific	PLS3	-0.020839	0.00217139	8.22587e-22	8.04244e-18	FALSE	-0.0102821	0.00358119	0.00408982	0.00756045	-0.00214303	0.0046188	0.642662	0.818479
cg16806953	male-specific	SNX12	0.0126032	0.0014842	2.03884e-17	1.99337e-13	FALSE	0.0121416	0.00345355	0.000438607	0.00122211	-0.000730823	0.00467352	0.875737	0.949038
cg16812678	male-specific	MAGEB4	-0.011585	0.00202598	1.07636e-08	0.000105236	FALSE	-0.00693403	0.00469713	0.139883	0.157461	0.00473865	0.00490782	0.334279	0.585434
cg16821267	male-specific	MAGEB10	-0.0164096	0.00247073	3.10288e-11	3.03368e-07	FALSE	-0.00599517	0.00417802	0.151307	0.169425	-0.00330658	0.00448643	0.461111	0.700435
cg16821967	male-specific	NXF3	-0.0180087	0.00237963	3.79514e-14	3.71051e-10	TRUE	-0.0229692	0.00476144	1.40709e-06	1.06616e-05	-0.0260755	0.00485461	7.81758e-08	2.58384e-06
cg16822540	male-specific	TNMD	-0.0167722	0.00223729	6.54611e-14	6.40013e-10	FALSE	-0.0120254	0.00415216	0.00377729	0.00712003	-0.000192991	0.00487304	0.968409	0.986943
cg16831427	male-specific	AWAT2	-0.015172	0.00247243	8.43804e-10	8.24987e-06	FALSE	-0.0105749	0.00437426	0.0156261	0.0234208	-0.00421995	0.00477201	0.376527	0.625479
cg16841389	male-specific	AMMECR1	-0.0151293	0.00253903	2.54242e-09	2.48573e-05	FALSE	-0.00982609	0.00454407	0.0305875	0.0417935	0.00104502	0.0049669	0.833358	0.933582
cg16846332	male-specific	PPEF1	-0.017661	0.00226953	7.15081e-15	6.99135e-11	FALSE	-0.0103551	0.00380613	0.00651554	0.0110729	0.00169778	0.00487338	0.727556	0.87222
cg16847374	male-specific	BGN	-0.014723	0.00260466	1.58066e-08	0.000154541	FALSE	-0.00621605	0.00500904	0.214618	0.231526	-0.00890167	0.0047689	0.0619563	0.200287
cg16934986	male-specific	MID1IP1	0.00993634	0.00161533	7.68537e-10	7.51398e-06	FALSE	0.00412837	0.00302058	0.171705	0.189498	0.00154668	0.00451724	0.732054	0.874905
cg16946997	male-specific	NUDT10	0.0196146	0.00217102	1.6439e-19	1.60724e-15	FALSE	0.0198373	0.00391383	4.00899e-07	3.71267e-06	-0.00306778	0.00404208	0.447875	0.68962
cg16968020	male-specific	GABRA3	-0.0232328	0.00206938	3.00821e-29	2.94113e-25	FALSE	-0.0154915	0.00363712	2.05099e-05	0.000100044	0.000576782	0.00421269	0.891098	0.959341
cg16970748	male-specific	NALF2	0.0245177	0.00205339	7.31592e-33	7.15278e-29	FALSE	0.0157472	0.0037048	2.13315e-05	0.000103264	0.00449002	0.00384543	0.242958	0.49338
cg16975045	male-specific	PHKA1	-0.0102921	0.00220914	3.17922e-06	0.0310832	FALSE	-0.00589187	0.0035858	0.10036	0.117382	0.00354076	0.0047291	0.454028	0.694448
cg17010905	male-specific	MECP2	-0.0122019	0.00172567	1.54036e-12	1.50601e-08	FALSE	-0.0102515	0.00336512	0.0023159	0.00470295	-0.00286846	0.0035363	0.417281	0.663893
cg17032587	male-specific	CNGA2	-0.0219774	0.00216524	3.31076e-24	3.23693e-20	FALSE	-0.0121261	0.00341376	0.000382139	0.00109665	-0.00335636	0.00482634	0.486789	0.719757
cg17035182	male-specific	KLHL13	0.0205165	0.00229026	3.30224e-19	3.2286e-15	FALSE	0.0147545	0.00387802	0.000142001	0.000486099	0.00102149	0.0032778	0.755316	0.889945
cg17062249	male-specific	CCDC120	-0.0231208	0.00232683	2.88504e-23	2.8207e-19	TRUE	-0.0246304	0.00473531	1.97751e-07	1.98476e-06	-0.0172326	0.0048531	0.000384009	0.00369923
cg17066973	male-specific	VBP1	-0.0132835	0.00263331	4.54853e-07	0.0044471	FALSE	-0.0131991	0.00500782	0.00839641	0.013722	-0.00257408	0.00493454	0.601917	0.788003
cg17068766	male-specific	RAI2	0.0171096	0.00235567	3.78116e-13	3.69684e-09	FALSE	0.0150005	0.00408458	0.000240213	0.000753664	0.00313503	0.00344697	0.363085	0.613041
cg17073891	male-specific	PLAC1	-0.0134451	0.00230752	5.65581e-09	5.52968e-05	FALSE	-0.0108312	0.0050069	0.0305216	0.0417332	-0.00382348	0.00473564	0.419445	0.666177
cg17074762	male-specific	EFNB1	-0.0231107	0.00195721	3.5506e-32	3.47142e-28	FALSE	-0.0109328	0.00367001	0.00289237	0.00565207	-0.00148927	0.00366611	0.684576	0.84286
cg17075998	male-specific	BCOR	0.020297	0.00203709	2.19652e-23	2.14754e-19	TRUE	0.0102606	0.00334379	0.00215105	0.00442442	0.0123528	0.00401762	0.00210746	0.0150186
cg17084763	male-specific	EFNB1	0.0169922	0.00177932	1.29907e-21	1.2701e-17	FALSE	0.00547607	0.00327337	0.0943439	0.111024	0.0045331	0.00374289	0.225849	0.474368
cg17119559	male-specific	ADGRG2	-0.0119838	0.00242327	7.60297e-07	0.00743342	FALSE	-0.00709826	0.0049521	0.151749	0.169721	-0.00133504	0.00480073	0.780943	0.904573
cg17120139	male-specific	ZNF275	0.0142995	0.00244924	5.27201e-09	5.15445e-05	FALSE	0.0149751	0.00473325	0.00155721	0.00339997	0.00649387	0.00487942	0.183232	0.421044
cg17123338	male-specific	MECP2	-0.0254138	0.00192552	8.95962e-40	8.75982e-36	TRUE	-0.0291627	0.00351262	1.02135e-16	1.95794e-14	-0.0199328	0.00439629	5.78727e-06	0.000100856
cg17207552	male-specific	BCOR	-0.0119261	0.0012164	1.07754e-22	1.05351e-18	TRUE	-0.0150184	0.0025192	2.49795e-09	5.5041e-08	-0.0131713	0.00418177	0.00163441	0.0124827
cg17220866	male-specific	DYNLT3	-0.0125608	0.0025571	9.00974e-07	0.00880882	FALSE	-0.0102817	0.00510243	0.0438979	0.0568981	-0.00392017	0.00401274	0.328604	0.581855
cg17227030	male-specific	EDA	0.0128191	0.00244753	1.62685e-07	0.00159057	FALSE	0.00648208	0.00515233	0.208361	0.225538	-0.00681697	0.00481074	0.156473	0.379696
cg17238522	male-specific	AFF2	0.0112143	0.0023598	2.01197e-06	0.019671	FALSE	0.00905479	0.00435922	0.0377872	0.0499573	0.00468356	0.00384929	0.223705	0.472294
cg17242918	male-specific	NKAP	0.0178266	0.00195228	6.77659e-20	6.62547e-16	FALSE	0.00869265	0.00334831	0.00942814	0.0151371	0.00246756	0.00309497	0.425288	0.671563
cg17294479	male-specific	BEX4	0.0108713	0.00231492	2.65068e-06	0.0259157	FALSE	0.000895504	0.00496841	0.856965	0.861007	0.00397783	0.00369729	0.281982	0.535738
cg17330459	male-specific	DACH2	0.023836	0.00204607	2.30371e-31	2.25234e-27	FALSE	0.00924225	0.00372923	0.0132	0.0202112	4.38223e-05	0.00348286	0.989961	0.996197
cg17345128	male-specific	DDX3X	0.0119888	0.00262273	4.85175e-06	0.0474355	FALSE	0.00386781	0.00520056	0.45704	0.469783	0.00309766	0.0050152	0.536803	0.761133
cg17397814	male-specific	HNRNPH2	-0.0256554	0.00242008	2.94703e-26	2.88131e-22	TRUE	-0.0251868	0.00422152	2.4271e-09	5.41017e-08	-0.0136767	0.00502751	0.00652075	0.0368739
cg17398312	male-specific	FRMPD4	0.0145982	0.00252944	7.86653e-09	7.6911e-05	FALSE	0.00590799	0.00467461	0.206285	0.223797	0.00132315	0.00461694	0.77443	0.900838
cg17403974	male-specific	AGTR2	-0.0156181	0.00228666	8.48437e-12	8.29517e-08	FALSE	-0.0119426	0.00448021	0.00768438	0.0127299	0.00508337	0.00498666	0.308016	0.559045
cg17413784	male-specific	SOX3	0.0128625	0.00272622	2.38105e-06	0.0232795	FALSE	0.00569304	0.00538242	0.290188	0.306159	0.00480971	0.00493689	0.329938	0.582941
cg17471720	male-specific	TBL1X	-0.0167208	0.0025453	5.05605e-11	4.9433e-07	FALSE	-0.00821724	0.0047232	0.0819007	0.0984349	-0.0047782	0.00465762	0.304944	0.55674
cg17478031	male-specific	TSPYL2	0.0148647	0.00237094	3.62102e-10	3.54027e-06	FALSE	0.0176421	0.00395379	8.11682e-06	4.64476e-05	0.00233455	0.00442601	0.597873	0.788003
cg17488785	male-specific	MIR320D2	-0.0130681	0.00226083	7.46137e-09	7.29498e-05	FALSE	-0.00461528	0.00497926	0.353979	0.368592	0.000132451	0.00451347	0.976589	0.99054
cg17498624	male-specific	CDX4	-0.01487	0.00243512	1.0185e-09	9.95792e-06	FALSE	-0.0093838	0.00435421	0.0311531	0.0425046	-0.0015732	0.00488386	0.747361	0.884377
cg17509494	male-specific	ZDHHC15	0.0214196	0.00194203	2.75468e-28	2.69325e-24	FALSE	0.011271	0.0030575	0.000227484	0.000717247	4.18718e-05	0.00387351	0.991375	0.996808
cg17527404	male-specific	NKAP	0.0213345	0.00224894	2.38995e-21	2.33665e-17	FALSE	0.0177749	0.0040931	1.4078e-05	7.41415e-05	0.00399026	0.0048741	0.412978	0.661938
cg17542495	male-specific	BCYRN1	-0.0207191	0.00184578	3.06976e-29	3.0013e-25	FALSE	-0.0146518	0.00295718	7.24628e-07	6.17383e-06	-0.0100801	0.00404767	0.0127621	0.0601103
cg17546926	male-specific	TBC1D8B	-0.0176138	0.00210341	5.57392e-17	5.44963e-13	FALSE	-0.0117044	0.00388288	0.00257534	0.00514264	-0.00839863	0.00457109	0.0661606	0.211031
cg17547578	male-specific	GLRA4	-0.0172692	0.0018756	3.34512e-20	3.27053e-16	FALSE	-0.012637	0.00309575	4.46398e-05	0.000190589	-0.00457672	0.0036708	0.212473	0.462854
cg17562247	male-specific	TMEM255A	0.0141823	0.00248244	1.10967e-08	0.000108492	FALSE	0.00947263	0.00442339	0.0322346	0.0437943	-0.00776617	0.00437962	0.0761867	0.231092
cg17571554	male-specific	DACH2	0.0202781	0.0021559	5.16175e-21	5.04664e-17	FALSE	0.00910491	0.00370872	0.0140883	0.0214344	-1.30222e-05	0.00389129	0.99733	0.999415
cg17578642	male-specific	RPL39	-0.0184041	0.00229319	1.01087e-15	9.88326e-12	TRUE	-0.0125695	0.00420686	0.00280942	0.00550681	-0.0149614	0.00449913	0.000882929	0.00739116
cg17606228	male-specific	KIAA1210	-0.0156106	0.00226933	6.03057e-12	5.89608e-08	FALSE	-0.00854027	0.00338294	0.011586	0.0181309	0.00100348	0.0046592	0.829475	0.933203
cg17627526	male-specific	PCYT1B	0.0130378	0.00230352	1.51423e-08	0.000148046	FALSE	0.0111848	0.00380344	0.00327463	0.00630267	0.00340424	0.00440941	0.44009	0.681735
cg17651942	male-specific	IL1RAPL2	-0.00895435	0.00181886	8.52082e-07	0.00833081	FALSE	-0.0134959	0.00437636	0.00204368	0.00424917	0.00185111	0.00462552	0.689013	0.845719
cg17671242	male-specific	GPM6B	-0.0182255	0.00224447	4.65438e-16	4.55059e-12	FALSE	-0.0181843	0.00434459	2.84548e-05	0.000131124	-0.00460199	0.00507295	0.364321	0.613172
cg17693270	male-specific	DGAT2L6	-0.0177887	0.00241608	1.80311e-13	1.7629e-09	TRUE	-0.024742	0.0046948	1.36365e-07	1.4865e-06	-0.0148066	0.00499636	0.00304186	0.0205326
cg17718322	male-specific	OPHN1	0.0167756	0.00222664	4.91893e-14	4.80923e-10	FALSE	0.0121691	0.00373797	0.00113175	0.00263298	0.00338065	0.00432816	0.434754	0.67667
cg17726418	male-specific	PJA1	-0.0148309	0.0019842	7.75057e-14	7.57773e-10	FALSE	-0.0121611	0.00305204	6.75991e-05	0.000261793	0.00764166	0.00479822	0.111249	0.301222
cg17740587	male-specific	ZIC3	0.01839	0.00246595	8.8123e-14	8.61578e-10	FALSE	0.0177441	0.00432674	4.113e-05	0.000178385	-0.00455752	0.00488683	0.351019	0.598137
cg17773502	male-specific	NYX	-0.0114666	0.00150891	2.97913e-14	2.91269e-10	FALSE	-0.0130508	0.00333019	8.89407e-05	0.000330425	-0.00745089	0.0041815	0.0747703	0.228604
cg17775340	male-specific	DMD	0.011611	0.00237101	9.72718e-07	0.00951026	FALSE	0.00591896	0.00455634	0.193923	0.211462	-0.000152455	0.00449323	0.972933	0.987877
cg17813054	male-specific	NAP1L3	-0.0143633	0.00256639	2.18488e-08	0.000213616	FALSE	-0.0118579	0.00456225	0.00934623	0.0150308	-0.00489294	0.00504376	0.331997	0.584425
cg17822352	male-specific	TCEAL5	0.0121658	0.00237095	2.87907e-07	0.00281487	FALSE	0.0102479	0.00416115	0.0137876	0.0210605	-0.00402193	0.00492768	0.414391	0.662982
cg17830714	male-specific	RPL10	-0.0211173	0.00247141	1.28972e-17	1.26096e-13	FALSE	-0.0187288	0.00399049	2.68746e-06	1.80767e-05	-0.0119729	0.00485351	0.0136302	0.0631138
cg17839368	male-specific	AMMECR1	-0.018555	0.00221873	6.11819e-17	5.98176e-13	FALSE	-0.00783872	0.00411638	0.0568742	0.0715405	-0.00453623	0.00461791	0.325945	0.578488
cg17928317	male-specific	MAGEC3	-0.0165807	0.00245187	1.35669e-11	1.32644e-07	FALSE	-0.0107437	0.00415331	0.00968789	0.0154893	0.00466278	0.00485521	0.33687	0.587607
cg17959821	male-specific	IQSEC2	-0.0128713	0.00164657	5.40932e-15	5.28869e-11	TRUE	-0.0234209	0.00328819	1.0581e-12	6.54316e-11	-0.0316996	0.00417616	3.184e-14	5.95526e-12
cg17974767	male-specific	PCSK1N	0.0216876	0.0021297	2.3519e-24	2.29945e-20	FALSE	0.0193783	0.00397484	1.08673e-06	8.75322e-06	-0.00410368	0.00455136	0.367249	0.616934
cg18005219	male-specific	PTCHD1	0.0206118	0.00218141	3.42475e-21	3.34838e-17	FALSE	0.0137564	0.00389153	0.000407852	0.00115488	0.00132687	0.00335833	0.692771	0.847169
cg18036967	male-specific	ARHGAP6	0.0158562	0.00234491	1.36132e-11	1.33096e-07	FALSE	0.0142587	0.00427496	0.000851804	0.00210155	0.00678726	0.00381998	0.0756051	0.230055
cg18049750	male-specific	SCML1	0.0228203	0.00200909	6.72831e-30	6.57827e-26	FALSE	0.0110359	0.0034568	0.00141032	0.00313208	0.00448647	0.00443403	0.31162	0.562501
cg18087559	male-specific	PAK3	0.0166257	0.00223957	1.13975e-13	1.11433e-09	FALSE	0.00537599	0.00400218	0.179186	0.197074	0.0017214	0.00383016	0.65312	0.82479
cg18096738	male-specific	MECP2	-0.0164181	0.00260876	3.10483e-10	3.03559e-06	TRUE	-0.014154	0.00506862	0.00523056	0.00919879	-0.016141	0.0047757	0.000725361	0.00626359
cg18118743	male-specific	SOX3	-0.0140488	0.00267874	1.56665e-07	0.00153171	FALSE	-0.00411356	0.00502308	0.412825	0.426164	0.00280735	0.00497289	0.572393	0.780691
cg18123612	male-specific	CLCN5	-0.0135209	0.00246237	3.99641e-08	0.000390729	FALSE	-0.0102665	0.00458549	0.0251617	0.0352852	-0.00197895	0.00433161	0.647769	0.82204
cg18152566	male-specific	GPC3	-0.00777302	0.00161272	1.43681e-06	0.0140477	FALSE	-0.0019963	0.00474213	0.673776	0.68304	-0.00274231	0.00477706	0.565929	0.778973
cg18156601	male-specific	AR	0.0161447	0.0023863	1.32794e-11	1.29833e-07	FALSE	0.00595827	0.00454239	0.18962	0.206887	-0.00136247	0.0032707	0.676995	0.839456
cg18159654	male-specific	NHS	0.0119086	0.00252158	2.32778e-06	0.0227587	FALSE	0.00698774	0.00470405	0.137419	0.155051	-0.00585725	0.0045423	0.197227	0.443761
cg18161489	male-specific	IRS4	0.0145539	0.00222794	6.47025e-11	6.32597e-07	FALSE	0.00658198	0.00430265	0.126079	0.143523	0.00024253	0.00426374	0.954639	0.982367
cg18230558	male-specific	IL1RAPL1	0.0112116	0.00203389	3.5394e-08	0.000346047	FALSE	0.00951131	0.00378029	0.0118686	0.0184527	0.00305218	0.00432919	0.480796	0.714485
cg18239702	male-specific	NHS	0.0169519	0.00233233	3.64202e-13	3.56081e-09	FALSE	0.0119892	0.00422694	0.00456302	0.00824441	-0.00215077	0.00421918	0.610219	0.792541
cg18266853	male-specific	USP9X	0.00976215	0.00197461	7.66012e-07	0.0074893	FALSE	0.00678508	0.0037147	0.0677677	0.0831695	-0.000815821	0.0047752	0.864345	0.944332
cg18291437	male-specific	TMEM255A	-0.0123511	0.00267601	3.9219e-06	0.0383444	TRUE	-0.0144308	0.00505674	0.00432029	0.00787262	-0.017722	0.0050282	0.000424238	0.00396714
cg18336502	male-specific	ARHGAP6	0.0119977	0.00206591	6.34178e-09	6.20036e-05	FALSE	-0.000259838	0.00390528	0.946952	0.948952	0.000272643	0.00359333	0.939519	0.978792
cg18337321	male-specific	SLITRK2	0.0198061	0.0018466	7.70973e-27	7.53781e-23	FALSE	0.0116852	0.00351651	0.000890711	0.00217792	0.00563643	0.00411489	0.170761	0.404133
cg18395615	male-specific	ESX1	0.0140712	0.00246268	1.10487e-08	0.000108023	FALSE	0.0102555	0.00482942	0.0337075	0.0454092	0.00943437	0.00448368	0.0353649	0.132411
cg18434680	male-specific	GLRA4	-0.0152514	0.00202758	5.39454e-14	5.27424e-10	FALSE	-0.011471	0.00369089	0.00188402	0.003982	0.0010515	0.00398772	0.792022	0.910996
cg18470455	male-specific	BHLHB9	0.0163574	0.00223701	2.62907e-13	2.57044e-09	FALSE	0.0150665	0.00424513	0.000386494	0.00110583	0.00239492	0.00428773	0.576467	0.78121
cg18503052	male-specific	PLP2	-0.0125913	0.00257972	1.05603e-06	0.0103249	TRUE	-0.0136736	0.00541984	0.01164	0.0181843	-0.0148551	0.00473401	0.00170137	0.0128332
cg18511445	male-specific	FUNDC1	-0.0138686	0.00261541	1.1413e-07	0.00111585	TRUE	-0.0138953	0.00532061	0.00901214	0.0145914	-0.0119433	0.00461124	0.00959612	0.049451
cg18515545	male-specific	ASB9	0.0159247	0.00202561	3.78992e-15	3.70541e-11	FALSE	0.00230965	0.00366234	0.52827	0.539816	0.000502675	0.00409047	0.902195	0.966745
cg18524099	male-specific	ARHGAP6	-0.0181878	0.00220665	1.68973e-16	1.65205e-12	FALSE	-0.00937219	0.00329262	0.00442131	0.00802618	-0.00372775	0.00450587	0.408062	0.655703
cg18564727	male-specific	PLP1	-0.0162946	0.00230766	1.65184e-12	1.61501e-08	FALSE	-0.0105794	0.0042039	0.0118503	0.0184391	-0.00314378	0.00471366	0.504804	0.733915
cg18617708	male-specific	SERPINA7	-0.0133627	0.00244334	4.525e-08	0.00044241	FALSE	-0.0128125	0.00416836	0.00211384	0.00437605	0.00424828	0.00503704	0.399	0.646016
cg18633002	male-specific	SLC7A3	-0.0171908	0.00228946	5.97345e-14	5.84024e-10	FALSE	-0.012386	0.00388303	0.00142381	0.00315444	0.00404393	0.00480738	0.40024	0.646565
cg18665563	male-specific	HMGB3	0.022423	0.00177423	1.30075e-36	1.27174e-32	FALSE	0.0124708	0.003245	0.000121503	0.00042727	0.00633057	0.00435914	0.146431	0.360808
cg18701656	male-specific	SLITRK2	0.0112989	0.00238293	2.12025e-06	0.0207296	FALSE	0.00973758	0.00443927	0.0282705	0.0391579	0.00225239	0.00431783	0.601914	0.788003
cg18727700	male-specific	SRPX2	-0.0187933	0.00228667	2.05829e-16	2.01239e-12	FALSE	-0.00902141	0.00378856	0.0172552	0.025543	-0.00264031	0.0046939	0.573777	0.780691
cg18731813	male-specific	ARMCX1	0.0127029	0.00244748	2.10051e-07	0.00205367	FALSE	0.00930938	0.00439039	0.0339723	0.0457338	-0.00246567	0.00476085	0.604524	0.789423
cg18784552	male-specific	HTR2C	-0.00879584	0.00160344	4.12076e-08	0.000402887	FALSE	-0.00576008	0.00518872	0.266949	0.283356	0.0106767	0.00461988	0.0208312	0.088544
cg18811184	male-specific	PPEF1	-0.0124012	0.00204983	1.44966e-09	1.41733e-05	FALSE	-0.00694306	0.0029274	0.017704	0.0261067	-0.00227312	0.0045236	0.615315	0.796999
cg18827893	male-specific	DCAF8L2	-0.0124879	0.00224333	2.59649e-08	0.000253859	FALSE	-0.00729298	0.00368596	0.0478629	0.0612913	0.00544465	0.00476299	0.25299	0.50519
cg18879010	male-specific	HAUS7	-0.0118593	0.0024173	9.29389e-07	0.00908663	FALSE	-0.0136557	0.00463632	0.00322564	0.00622087	-0.00602245	0.00410313	0.142167	0.353481
cg18971750	male-specific	PTCHD1-AS	-0.0197138	0.00227612	4.66988e-18	4.56574e-14	FALSE	-0.0111314	0.00353089	0.00161841	0.00352156	0.00568314	0.00477134	0.233615	0.482583
cg18995182	male-specific	COL4A6	0.0168145	0.00250945	2.07716e-11	2.03084e-07	FALSE	0.0179662	0.00415315	1.51886e-05	7.86934e-05	0.00404467	0.00446668	0.36519	0.614095
cg19053608	male-specific	MID2	-0.0129699	0.00228171	1.31347e-08	0.000128418	FALSE	-0.00509997	0.00360707	0.157396	0.17522	0.00618767	0.00468542	0.186627	0.424395
cg19055639	male-specific	ARMCX2	0.0142634	0.00229045	4.74374e-10	4.63796e-06	FALSE	0.00967278	0.00420705	0.0214945	0.0309114	0.00469131	0.00396719	0.236997	0.485388
cg19137564	male-specific	GABRQ	0.0148677	0.00206896	6.66763e-13	6.51894e-09	FALSE	0.00762738	0.00429146	0.0755122	0.0917344	0.00338956	0.00307499	0.270331	0.524518
cg19144013	male-specific	BMX	0.0154964	0.00235535	4.72915e-11	4.62369e-07	FALSE	-0.000922136	0.00397983	0.816769	0.822778	-0.00184038	0.00470181	0.695487	0.848662
cg19155032	male-specific	RBMX2	-0.0136232	0.00241369	1.66018e-08	0.000162316	FALSE	-0.0118893	0.00435958	0.00638828	0.010876	-0.00593042	0.0043346	0.171263	0.404323
cg19208477	male-specific	LDOC1	0.0142192	0.00226443	3.39978e-10	3.32396e-06	FALSE	0.00787221	0.00468678	0.0930228	0.109806	0.00197477	0.00480101	0.680835	0.840309
cg19259802	male-specific	TBL1X	0.0159956	0.00219484	3.15013e-13	3.07988e-09	FALSE	0.00701533	0.00390882	0.0726945	0.0887049	-0.00189526	0.00501074	0.705252	0.857203
cg19271175	male-specific	ARHGAP4	-0.0130581	0.0022822	1.0545e-08	0.000103098	FALSE	-0.0207849	0.00497878	2.98375e-05	0.000136038	-0.00636577	0.00396922	0.108762	0.296581
cg19321437	male-specific	HDX	0.0125956	0.00236926	1.05922e-07	0.0010356	FALSE	0.00797799	0.00487622	0.101818	0.118871	-0.00034931	0.00403948	0.93109	0.977957
cg19345896	male-specific	IL1RAPL1	-0.0102111	0.00203496	5.22531e-07	0.00510878	FALSE	-0.00587448	0.00495586	0.235875	0.252402	0.00508337	0.00489808	0.29935	0.550892
cg19355555	male-specific	LRCH2	0.0244228	0.00181693	3.44085e-41	3.36412e-37	FALSE	0.0133387	0.00265944	5.28663e-07	4.64884e-06	-0.000297869	0.00400087	0.940652	0.978792
cg19358195	male-specific	RPS6KA6	0.0243441	0.00169101	5.4669e-47	5.34499e-43	FALSE	0.0107527	0.00260541	3.67415e-05	0.000162664	0.00784926	0.00401969	0.0508545	0.17118
cg19406003	male-specific	PLXNB3	-0.0346497	0.00191683	4.87853e-73	4.76974e-69	TRUE	-0.0331319	0.00338133	1.14297e-22	3.65179e-20	-0.0294543	0.00444053	3.28786e-11	2.89898e-09
cg19406135	male-specific	OPHN1	0.0145966	0.00232244	3.27843e-10	3.20532e-06	FALSE	0.0142395	0.00445399	0.00138856	0.0031024	0.00213448	0.00346592	0.537996	0.761661
cg19407886	male-specific	SLC38A5	-0.0254999	0.00204853	1.43583e-35	1.40382e-31	TRUE	-0.02458	0.00425424	7.57015e-09	1.33137e-07	-0.0301614	0.00431556	2.76864e-12	2.94861e-10
cg19434750	male-specific	TMSB15B	0.0227552	0.00200218	6.23025e-30	6.09132e-26	FALSE	0.0134465	0.00389836	0.000562075	0.0014986	0.00236378	0.00457454	0.605348	0.78996
cg19481013	male-specific	SOX3	0.0239294	0.0023277	8.64686e-25	8.45404e-21	TRUE	0.0144476	0.00421156	0.000602548	0.00157799	0.0136584	0.00486522	0.00499509	0.0303025
cg19481052	male-specific	PLP1	-0.0209498	0.00215552	2.49941e-22	2.44368e-18	FALSE	-0.0123991	0.00400122	0.00194291	0.00408395	-0.00438961	0.00498205	0.378272	0.627291
cg19481953	male-specific	SRPX2	-0.0119659	0.00249621	1.63778e-06	0.0160125	FALSE	-0.00223953	0.00428272	0.601028	0.611231	0.00232128	0.0049013	0.635781	0.813071
cg19514725	male-specific	HDX	0.0117365	0.00253484	3.65526e-06	0.0357375	FALSE	0.00422506	0.0048917	0.387741	0.401133	-0.00890068	0.00427815	0.0374801	0.138172
cg19523692	male-specific	ATP1B4	-0.0149983	0.00212799	1.81363e-12	1.77319e-08	FALSE	-0.0061627	0.00385046	0.109485	0.126207	0.00212142	0.00433731	0.624764	0.804335
cg19532356	male-specific	SHROOM4	0.0137497	0.00230238	2.34478e-09	2.2925e-05	FALSE	0.0103249	0.00419416	0.0138264	0.0211029	0.000544319	0.00455387	0.904856	0.967434
cg19570406	male-specific	ZFP92	-0.0224706	0.00219053	1.08839e-24	1.06412e-20	TRUE	-0.0124219	0.00401733	0.00198762	0.00415967	-0.0151627	0.00416355	0.000270773	0.00277579
cg19593957	male-specific	MID1	0.0280215	0.00193328	1.31725e-47	1.28787e-43	FALSE	0.0139999	0.0034544	5.06117e-05	0.00021184	8.04765e-05	0.0037251	0.982764	0.995224
cg19599472	male-specific	ZDHHC15	-0.0116647	0.00229452	3.70135e-07	0.00361881	FALSE	-0.0116585	0.00509492	0.022122	0.031625	-0.00747337	0.00476212	0.11657	0.312101
cg19688503	male-specific	CAPN6	-0.0192721	0.00241417	1.42913e-15	1.39726e-11	FALSE	-0.0148706	0.00460797	0.00125033	0.00285683	-0.00208954	0.00499665	0.67581	0.839072
cg19723367	male-specific	BRDTP1	-0.0151809	0.0021892	4.07742e-12	3.98649e-08	FALSE	-0.0103399	0.004244	0.0148366	0.0225141	0.000883333	0.00488282	0.856441	0.942026
cg19743317	male-specific	NLGN4X	0.0184954	0.00242045	2.15016e-14	2.10221e-10	FALSE	0.0104797	0.00403076	0.00932444	0.0150279	0.000288684	0.00479429	0.951985	0.982367
cg19786359	male-specific	SYP	-0.0129697	0.00264099	9.06543e-07	0.00886328	FALSE	-0.0156522	0.00488095	0.00134219	0.00302348	-0.01237	0.00499647	0.0132958	0.0623179
cg19792027	male-specific	RPL39	-0.0163951	0.00216752	3.90849e-14	3.82133e-10	FALSE	-0.00974817	0.00375015	0.0093384	0.0150308	-0.0038394	0.00457099	0.400937	0.646967
cg19792266	male-specific	ZDHHC15	0.0141414	0.00236158	2.12265e-09	2.07531e-05	FALSE	0.00881954	0.00434736	0.0424876	0.055332	0.00372148	0.00355022	0.294528	0.546484
cg19794163	male-specific	PNMA5	-0.0132306	0.00163542	5.96496e-16	5.83194e-12	FALSE	-0.011991	0.00384337	0.00180906	0.00384902	-0.00429215	0.00410631	0.295905	0.546484
cg19839614	male-specific	DGKK	0.0190624	0.00234159	3.92642e-16	3.83886e-12	FALSE	0.00658022	0.00442946	0.137396	0.155051	0.0103262	0.0043737	0.0182267	0.0794106
cg19840763	male-specific	PCDH19	0.0234732	0.00214506	7.18618e-28	7.02593e-24	FALSE	0.0130429	0.00369531	0.000416199	0.00116816	0.00357219	0.0034352	0.298397	0.550555
cg19881386	male-specific	NR0B1	0.0323524	0.00192979	4.42011e-63	4.32154e-59	TRUE	0.0209889	0.00296893	1.55486e-12	9.31457e-11	0.0163032	0.00420958	0.000107555	0.00122002
cg19885926	male-specific	NHSL2	0.0125082	0.00265291	2.41836e-06	0.0236443	FALSE	0.012745	0.00480931	0.00804748	0.0132307	-0.00287445	0.00488779	0.556473	0.771262
cg19907419	male-specific	PLXNB3	-0.0119565	0.00210392	1.32398e-08	0.000129446	FALSE	-0.0145807	0.00443051	0.000998379	0.00239236	-0.00291426	0.00314309	0.353824	0.60078
cg19930074	male-specific	SPANXA2-OT1	-0.011517	0.00218387	1.3374e-07	0.00130758	FALSE	-0.00835622	0.00477116	0.0798764	0.0965467	0.00457982	0.00489798	0.349767	0.597064
cg19930575	male-specific	GABRE	-0.0144752	0.00227327	1.92037e-10	1.87755e-06	FALSE	-0.0139673	0.00451162	0.00196243	0.00411146	0.000369128	0.00503167	0.941519	0.978792
cg19937198	male-specific	FAM3A	-0.0158913	0.00251423	2.6067e-10	2.54857e-06	TRUE	-0.0200917	0.00498382	5.54497e-05	0.000226164	-0.0185884	0.00471665	8.11379e-05	0.000954241
cg19938385	male-specific	TSC22D3	-0.0151704	0.00250549	1.40526e-09	1.37393e-05	FALSE	-0.0104324	0.00486726	0.0320818	0.0436176	0.00515597	0.00498695	0.301187	0.553041
cg20021806	male-specific	PJA1	-0.0167924	0.00238183	1.78647e-12	1.74663e-08	FALSE	-0.0106557	0.0037043	0.00402025	0.00746062	-0.00504745	0.00384984	0.189831	0.43015
cg20065832	male-specific	POU3F4	0.0178101	0.0024728	5.91549e-13	5.78358e-09	FALSE	0.00811363	0.00479461	0.0906001	0.107409	0.00143008	0.0048572	0.768433	0.89713
cg20077179	male-specific	FLNA	-0.0106768	0.00221173	1.38354e-06	0.0135269	FALSE	-0.0080967	0.00466366	0.0825414	0.0989656	-0.00199973	0.00376602	0.595423	0.788003
cg20104776	male-specific	LDOC1	0.0260094	0.00198108	2.2485e-39	2.19836e-35	FALSE	0.0110515	0.00321429	0.000585521	0.00154519	0.00394245	0.00339739	0.245872	0.496499
cg20119635	male-specific	DYNLT3	-0.0188325	0.00251104	6.38767e-14	6.24523e-10	TRUE	-0.0206153	0.00463316	8.60689e-06	4.86708e-05	-0.0145228	0.00482013	0.00258728	0.0180173
cg20123374	male-specific	ZNF185	-0.0153864	0.00233744	4.62358e-11	4.52047e-07	FALSE	-0.0115537	0.00403027	0.00414742	0.00763746	-0.00708024	0.00429224	0.0990362	0.278781
cg20154346	male-specific	RAI2	-0.019698	0.00190314	4.1753e-25	4.08219e-21	FALSE	-0.0076796	0.00305116	0.0118378	0.0184347	-0.00200456	0.0043151	0.642257	0.818479
cg20205061	male-specific	MSL3	0.00987377	0.00215313	4.52306e-06	0.0442219	FALSE	0.00543235	0.00458354	0.235944	0.252402	0.0105145	0.00507577	0.0383111	0.139624
cg20271300	male-specific	FGF13	0.0174838	0.00198176	1.12078e-18	1.09579e-14	FALSE	0.00902014	0.00343043	0.00855231	0.0139411	-0.00114434	0.00324817	0.724611	0.87035
cg20284039	male-specific	MIR4330	-0.0128631	0.00244612	1.45193e-07	0.00141955	FALSE	-0.00291035	0.00442326	0.510561	0.522834	0.013345	0.00498476	0.0074248	0.0412561
cg20291091	male-specific	ARMCX1	0.0146599	0.0022033	2.8602e-11	2.79642e-07	FALSE	0.00622592	0.00448891	0.165455	0.18334	0.0010668	0.00419001	0.799027	0.915562
cg20344820	male-specific	HTR2C	-0.0127941	0.00249629	2.9714e-07	0.00290513	FALSE	-0.00812679	0.00445857	0.0683436	0.0838116	0.00909998	0.0049989	0.0686986	0.217319
cg20346189	male-specific	CITED1	0.0156338	0.00220553	1.35608e-12	1.32584e-08	FALSE	0.00675259	0.00429968	0.116302	0.133192	-0.00320608	0.00425557	0.451219	0.692543
cg20350671	male-specific	IL1RAPL1	0.014083	0.00205583	7.37006e-12	7.20571e-08	FALSE	0.00969151	0.00408433	0.0176514	0.0260691	-0.000685384	0.004426	0.876937	0.949181
cg20430101	male-specific	NDUFB11	-0.0206028	0.00238704	6.07638e-18	5.94087e-14	TRUE	-0.012724	0.00392036	0.00117195	0.00271659	-0.0146137	0.00484774	0.00257366	0.0180062
cg20435542	male-specific	IL13RA1	0.015474	0.00163968	3.82834e-21	3.74297e-17	FALSE	0.0105942	0.00337427	0.00169113	0.00364668	0.00321498	0.00333334	0.334799	0.585434
cg20446252	male-specific	PASD1	-0.0119905	0.00252352	2.01906e-06	0.0197404	FALSE	-0.00276689	0.00422249	0.51229	0.524325	-0.00365333	0.00508269	0.472277	0.708739
cg20451131	male-specific	NHS	0.0153747	0.00242957	2.48059e-10	2.42527e-06	FALSE	0.0114828	0.00408892	0.00498063	0.00884062	0.0028287	0.00414242	0.494695	0.722812
cg20460541	male-specific	ELF4	-0.0214131	0.00193908	2.37233e-28	2.31943e-24	FALSE	-0.00954856	0.00336966	0.00460149	0.00830609	-0.00375426	0.00483508	0.437475	0.678536
cg20465526	male-specific	PIR	0.0162537	0.00217843	8.57367e-14	8.38248e-10	FALSE	0.0094696	0.00392658	0.0158798	0.0237638	0.00191059	0.004217	0.6505	0.824741
cg20465655	male-specific	HS6ST2	-0.0157966	0.0019749	1.25751e-15	1.22946e-11	FALSE	-0.0124258	0.00324011	0.000125572	0.000438472	-0.000934519	0.00375116	0.803262	0.919387
cg20477705	male-specific	ARHGAP6	0.0158933	0.00263206	1.557e-09	1.52227e-05	TRUE	0.0163584	0.00519664	0.00164453	0.00355587	0.0185626	0.00502846	0.00022293	0.00233528
cg20486690	male-specific	SEPTIN6	-0.0116807	0.00198227	3.80232e-09	3.71753e-05	FALSE	-0.00503463	0.00339978	0.138642	0.156156	-0.0017684	0.00461549	0.701612	0.854424
cg20486825	male-specific	SLITRK4	0.0160639	0.00230078	2.91162e-12	2.84669e-08	FALSE	0.0042273	0.00441991	0.33886	0.354195	0.000607429	0.00443387	0.891033	0.959341
cg20512370	male-specific	NRK	0.0282991	0.00181076	4.67221e-55	4.56802e-51	FALSE	0.0150264	0.00299122	5.07376e-07	4.48221e-06	0.00935122	0.00412922	0.0235347	0.0970235
cg20521035	male-specific	MID1	-0.0127234	0.00262054	1.20238e-06	0.0117557	FALSE	-0.00955176	0.00470025	0.0421354	0.0550604	0.00878977	0.0050511	0.0818293	0.241866
cg20522855	male-specific	DMD	-0.0126725	0.00206412	8.28191e-10	8.09723e-06	FALSE	-0.0147768	0.00481292	0.00213894	0.00441171	-0.0053643	0.00490975	0.274577	0.527491
cg20540913	male-specific	EDA	0.0129471	0.00238908	5.98345e-08	0.000585002	FALSE	0.0100891	0.00416249	0.0153589	0.0231471	0.00261264	0.00320849	0.415479	0.663372
cg20569128	male-specific	ZIC3	0.031883	0.00203528	2.61799e-55	2.55961e-51	TRUE	0.0163021	0.00349127	3.0212e-06	2.01099e-05	0.0126585	0.00466874	0.0067012	0.037783
cg20622056	male-specific	SLC7A3	0.020213	0.00198224	2.04383e-24	1.99826e-20	FALSE	0.00686516	0.00373746	0.0662317	0.0815978	-0.0041164	0.00450021	0.360342	0.609688
cg20638572	male-specific	FGF16	-0.0148799	0.00211241	1.86746e-12	1.82581e-08	FALSE	-0.0111863	0.00356386	0.00169631	0.00364964	-0.00453979	0.00465258	0.329185	0.582147
cg20654256	male-specific	GLRA4	-0.0215077	0.00180607	1.06803e-32	1.04422e-28	FALSE	-0.0122343	0.00313811	9.67368e-05	0.00034858	-0.0072217	0.00306333	0.0184002	0.0799843
cg20699879	male-specific	ESX1	0.011099	0.00240974	4.10699e-06	0.040154	FALSE	0.013476	0.00448716	0.00267116	0.00528989	0.00210275	0.00376382	0.576384	0.78121
cg20780119	male-specific	EDA	0.0105227	0.00228672	4.19144e-06	0.0409797	FALSE	0.00818018	0.00439979	0.0629959	0.0780628	-0.00525977	0.00302493	0.0820688	0.241866
cg20788415	male-specific	MIR106A	0.0153678	0.00224752	8.04804e-12	7.86857e-08	FALSE	0.0131377	0.00349321	0.000169291	0.000566373	0.0054593	0.00473422	0.248846	0.50109
cg20795578	male-specific	ZIC3	0.016563	0.00249176	2.98889e-11	2.92224e-07	FALSE	0.0193183	0.00448049	1.62037e-05	8.2613e-05	0.00287277	0.00491031	0.558514	0.77249
cg20844690	male-specific	ZNF185	-0.016913	0.00212519	1.74321e-15	1.70434e-11	TRUE	-0.014645	0.00375119	9.4584e-05	0.000344673	-0.011294	0.0042209	0.0074566	0.0412889
cg20878850	male-specific	AR	0.0151965	0.00220914	6.03195e-12	5.89744e-08	FALSE	0.0112858	0.00383464	0.00324933	0.00626027	-0.0016565	0.00471064	0.725101	0.870393
cg20945035	male-specific	SPIN3	0.0118268	0.00203039	5.71536e-09	5.58791e-05	FALSE	0.00299018	0.00395752	0.449908	0.462724	-0.0040398	0.00348258	0.246048	0.496499
cg20950932	male-specific	GRIA3	0.0179672	0.00242978	1.41856e-13	1.38693e-09	FALSE	0.0116499	0.00429142	0.00663381	0.0112143	-0.00190831	0.00445942	0.668703	0.83403
cg20981089	male-specific	SOX3	0.0207739	0.00218892	2.30023e-21	2.24894e-17	FALSE	0.0141073	0.00388875	0.000285927	0.000857781	0.00305485	0.00410653	0.456936	0.696301
cg21002399	male-specific	MORC4	-0.0128776	0.00234123	3.79064e-08	0.000370611	FALSE	-0.00736677	0.00433764	0.0894444	0.106236	0.0039598	0.00478634	0.408061	0.655703
cg21031530	male-specific	IDS	-0.0159671	0.0022645	1.77535e-12	1.73576e-08	FALSE	-0.0160829	0.00391997	4.0817e-05	0.000177429	-0.00931449	0.0047988	0.0522581	0.173921
cg21112796	male-specific	ATP2B3	-0.0121373	0.00261238	3.38322e-06	0.0330778	FALSE	-0.00897573	0.00505724	0.0759264	0.09214	0.00291039	0.00512424	0.570059	0.77946
cg21131239	male-specific	ABCB7	-0.012399	0.00260502	1.93911e-06	0.0189587	FALSE	-0.0139514	0.00546291	0.0106542	0.0168934	-0.00538745	0.00513377	0.293988	0.546484
cg21138857	male-specific	BEND2	-0.0141736	0.00234246	1.44191e-09	1.40975e-05	FALSE	-0.00705406	0.00405432	0.0818789	0.0984349	-0.0118375	0.00455261	0.00931827	0.0485411
cg21154599	male-specific	ZIC3	0.0245484	0.00216821	1.02126e-29	9.98481e-26	FALSE	0.0192846	0.00423953	5.39642e-06	3.29456e-05	0.00740839	0.00471742	0.116315	0.31197
cg21175761	male-specific	SNX12	0.0145473	0.00234112	5.17126e-10	5.05594e-06	FALSE	0.0164259	0.00468552	0.000455443	0.00126351	-0.00120864	0.00504645	0.810715	0.922339
cg21193180	male-specific	GYG2	-0.0141078	0.00218221	1.01368e-10	9.91072e-07	FALSE	-0.0135921	0.00321324	2.33682e-05	0.000111713	-0.00310467	0.00481075	0.518694	0.743756
cg21224730	male-specific	STAG2	-0.00755208	0.00163006	3.60397e-06	0.0352361	FALSE	-0.00104275	0.0033908	0.758445	0.766038	0.000174523	0.00469486	0.970347	0.987343
cg21229055	male-specific	GPM6B	0.0134358	0.00194136	4.49114e-12	4.39099e-08	FALSE	0.00843269	0.0037242	0.0235558	0.0333012	-0.00165233	0.00478288	0.729743	0.873232
cg21305413	male-specific	PORCN	-0.0198458	0.00213141	1.26502e-20	1.23681e-16	TRUE	-0.0241249	0.00382438	2.82322e-10	7.84364e-09	-0.0117849	0.00415896	0.0046023	0.0286448
cg21306973	male-specific	SOX3	0.032539	0.00200039	1.70967e-59	1.67155e-55	FALSE	0.0215743	0.00336417	1.42713e-10	4.48493e-09	0.0115159	0.00465889	0.0134434	0.0625271
cg21319950	male-specific	FMR1NB	-0.0116097	0.0025145	3.89138e-06	0.0380461	FALSE	-0.00102197	0.00463362	0.825439	0.831075	0.00174707	0.00482273	0.71716	0.865741
cg21323637	male-specific	FLNA	-0.0118315	0.00223181	1.1496e-07	0.00112397	FALSE	-0.0109063	0.00414904	0.00857272	0.0139527	0.000274664	0.00371185	0.941013	0.978792
cg21327343	male-specific	KLF8	0.0133274	0.0024752	7.26896e-08	0.000710687	FALSE	0.0076455	0.00447561	0.0875882	0.104411	-0.000588457	0.00464122	0.899107	0.964883
cg21330641	male-specific	SEPTIN6	-0.0133738	0.00203579	5.05403e-11	4.94133e-07	FALSE	-0.010682	0.00393926	0.00669458	0.0112872	-0.00320263	0.00371183	0.388238	0.639137
cg21365235	male-specific	OCRL	0.0158778	0.00214289	1.26754e-13	1.23928e-09	FALSE	0.00941083	0.00405743	0.020373	0.0295423	-0.00299153	0.003468	0.388353	0.639137
cg21377007	male-specific	FMR1NB	-0.0229414	0.0024459	6.6259e-21	6.47814e-17	FALSE	-0.011244	0.00406006	0.00561569	0.00973353	-0.00376557	0.00503938	0.454925	0.694894
cg21380860	male-specific	TSC22D3	-0.0218278	0.00208752	1.37067e-25	1.34011e-21	FALSE	-0.0164497	0.00405977	5.08083e-05	0.000212199	-0.00471856	0.00413085	0.25334	0.505362
cg21416682	male-specific	MTM1	0.016975	0.00159654	2.10803e-26	2.06102e-22	FALSE	0.0113713	0.00302132	0.00016742	0.00056109	-0.000480456	0.00380241	0.89945	0.964883
cg21493591	male-specific	ZFX	-0.016562	0.00209918	3.02743e-15	2.95992e-11	FALSE	-0.00580912	0.00345556	0.0927448	0.109545	-0.0142877	0.00484686	0.00320014	0.0214499
cg21501064	male-specific	SEPTIN6	0.0131684	0.00208342	2.60599e-10	2.54787e-06	FALSE	0.00385271	0.0040596	0.342601	0.357521	-0.0046301	0.00388179	0.232958	0.482583
cg21537736	male-specific	MAMLD1	0.0186867	0.00216851	6.85523e-18	6.70235e-14	FALSE	0.0128156	0.00374909	0.000630068	0.00163442	0.0045195	0.00370126	0.222059	0.469853
cg21539234	male-specific	PLS3	0.0153065	0.0023943	1.6279e-10	1.5916e-06	FALSE	0.0112288	0.00404159	0.00546429	0.00953144	0.000874747	0.00502554	0.861818	0.944332
cg21559133	male-specific	ARSD	0.0182082	0.00235466	1.05159e-14	1.02814e-10	FALSE	0.0103478	0.00437132	0.0179231	0.0263688	-0.00643164	0.00501704	0.199857	0.448101
cg21601364	male-specific	C1GALT1C1	-0.0194875	0.00266744	2.75836e-13	2.69685e-09	TRUE	-0.0151304	0.00523899	0.00387664	0.00727866	-0.0240312	0.00510511	2.51048e-06	5.01312e-05
cg21626493	male-specific	LRCH2	-0.0194776	0.00239398	4.08255e-16	3.99151e-12	FALSE	-0.0120647	0.00387154	0.00183172	0.00389291	-0.003519	0.0050893	0.489283	0.720782
cg21648502	male-specific	CFP	0.0209915	0.00176999	1.91652e-32	1.87378e-28	FALSE	0.00867607	0.00295077	0.00327919	0.00630513	-0.000949997	0.0040012	0.812325	0.92345
cg21648914	male-specific	DLG3	-0.0246261	0.00252455	1.76245e-22	1.72315e-18	TRUE	-0.0159078	0.00474711	0.000805045	0.00200685	-0.0249176	0.00492791	4.27217e-07	1.0776e-05
cg21655480	male-specific	KLHL34	0.0273962	0.00226011	8.11563e-34	7.93465e-30	TRUE	0.0177191	0.00398116	8.55807e-06	4.85379e-05	0.0134901	0.00467824	0.00393179	0.0252797
cg21657265	male-specific	PTCHD1	0.0186595	0.00241377	1.07184e-14	1.04794e-10	FALSE	0.00985919	0.00453805	0.0298135	0.0408816	0.00382543	0.00335723	0.254511	0.506114
cg21663100	male-specific	BCYRN1	0.0124394	0.0022056	1.70118e-08	0.000166325	FALSE	0.00618249	0.00470126	0.188486	0.206002	0.00543021	0.0041272	0.188271	0.427118
cg21665294	male-specific	MED12	-0.0193558	0.00215101	2.28845e-19	2.23742e-15	FALSE	-0.01621	0.00392901	3.69587e-05	0.000163248	-0.0105478	0.00508755	0.0381482	0.139624
cg21672057	male-specific	NEXMIF	0.0351717	0.00229573	5.58266e-53	5.45816e-49	TRUE	0.0273944	0.00423139	9.539e-11	3.35119e-09	0.0272803	0.00490169	2.61422e-08	1.04406e-06
cg21694843	male-specific	CNKSR2	0.0115273	0.0023588	1.02428e-06	0.0100144	FALSE	0.0104334	0.00501447	0.0374649	0.0495653	0.00301849	0.00454394	0.506506	0.734655
cg21729122	male-specific	ARX	0.0253738	0.00232822	1.17374e-27	1.14757e-23	TRUE	0.016246	0.0040383	5.74681e-05	0.000230473	0.0128401	0.00456398	0.00490267	0.0299313
cg21765440	male-specific	PLS3	-0.0103177	0.00220806	2.97199e-06	0.0290571	FALSE	-0.00651897	0.00471015	0.16635	0.184119	0.00195555	0.00471007	0.678007	0.840167
cg21786852	male-specific	HNRNPH2	-0.0108869	0.00188387	7.51482e-09	7.34724e-05	FALSE	-0.0181123	0.00389938	3.40221e-06	2.24125e-05	-0.0121427	0.00474861	0.0105548	0.0531064
cg21805978	male-specific	WDR44	0.0123495	0.00219388	1.81177e-08	0.000177137	FALSE	0.010513	0.00404158	0.00928974	0.0150029	0.00468989	0.00433213	0.278994	0.531641
cg21907794	male-specific	AWAT2	-0.0145005	0.00238001	1.11085e-09	1.08608e-05	FALSE	-0.00559599	0.0042502	0.187959	0.205543	0.00505857	0.00477828	0.289755	0.543773
cg21911834	male-specific	ESX1	0.012838	0.00266051	1.39741e-06	0.0136625	FALSE	0.0166441	0.00444081	0.00017825	0.000591186	0.00410551	0.00488	0.400183	0.646565
cg21943052	male-specific	HAUS7	-0.0137136	0.00243249	1.7235e-08	0.000168506	TRUE	-0.0106628	0.00452776	0.0185235	0.0271688	-0.0131112	0.00500776	0.00883992	0.0468125
cg21966410	male-specific	AR	0.0182827	0.00234234	5.93462e-15	5.80228e-11	FALSE	0.0115122	0.00444062	0.00952855	0.0152855	-0.000705547	0.0038135	0.853219	0.942026
cg21990184	male-specific	IRS4	0.021055	0.00246323	1.25529e-17	1.2273e-13	FALSE	0.0125765	0.00478458	0.00857533	0.0139527	0.00995668	0.00488712	0.0416169	0.14774
cg21999614	male-specific	CCDC160	0.0133922	0.0022683	3.54673e-09	3.46764e-05	FALSE	0.00761384	0.00464269	0.101013	0.118074	-0.000521583	0.00463175	0.910339	0.97059
cg22010317	male-specific	DIPK2B	-0.0153883	0.00255273	1.65833e-09	1.62135e-05	TRUE	-0.0157403	0.00479033	0.00101674	0.00242424	-0.0165832	0.00467814	0.000392861	0.00372829
cg22036814	male-specific	MID1IP1	0.0241712	0.00196388	8.21061e-35	8.02751e-31	FALSE	0.00956667	0.00323663	0.00311914	0.00604339	2.88662e-06	0.00458064	0.999497	0.999528
cg22040303	male-specific	CNGA2	-0.0164762	0.00230215	8.2538e-13	8.06974e-09	FALSE	-0.005164	0.00391231	0.186857	0.204454	0.00478604	0.00437485	0.273959	0.527491
cg22070035	male-specific	LDOC1	-0.00804199	0.00161963	6.85836e-07	0.00670542	FALSE	-0.00809624	0.00502194	0.106924	0.123702	-0.00261914	0.00468458	0.576095	0.78121
cg22137300	male-specific	UBL4A	-0.0198604	0.00253486	4.69295e-15	4.5883e-11	FALSE	-0.0122122	0.00469626	0.00931143	0.0150253	-0.0123117	0.00477414	0.00991377	0.0506792
cg22256180	male-specific	RGN	-0.0118125	0.00251317	2.59854e-06	0.0254059	TRUE	-0.0122236	0.00432833	0.00474137	0.00850254	-0.00890538	0.00312856	0.0044206	0.027876
cg22306749	male-specific	ARMCX5-GPRASP2	0.0182687	0.00224909	4.55973e-16	4.45804e-12	FALSE	0.014149	0.00396678	0.000361265	0.00104614	0.00104936	0.00425802	0.805338	0.919892
cg22337136	male-specific	GRIPAP1	-0.0278197	0.00230778	1.83176e-33	1.79091e-29	TRUE	-0.0253735	0.00428762	3.26168e-09	6.72326e-08	-0.0145936	0.00485182	0.00263084	0.0182069
cg22343001	male-specific	ARMCX2	0.023662	0.00166792	1.11068e-45	1.08591e-41	FALSE	0.0171998	0.00269276	1.68705e-10	5.21625e-09	-0.000199903	0.00379658	0.958008	0.983664
cg22395236	male-specific	CT47A6	-0.0109308	0.0023263	2.61698e-06	0.0255862	FALSE	3.30644e-05	0.00377761	0.993016	0.993424	0.0100231	0.00491018	0.0412223	0.14774
cg22418103	male-specific	HAUS7	-0.0139851	0.00218309	1.4926e-10	1.45932e-06	FALSE	-0.0129014	0.00400468	0.00127488	0.0028991	-0.00515848	0.00419314	0.218615	0.468775
cg22464151	male-specific	ZIC3	0.0208821	0.00215333	3.08682e-22	3.01799e-18	FALSE	0.00686685	0.00402039	0.0876353	0.104411	-0.00392822	0.00333774	0.239232	0.4884
cg22522299	male-specific	IL1RAPL2	-0.0160268	0.00223978	8.33483e-13	8.14897e-09	FALSE	-0.0107559	0.0046942	0.0219446	0.0314173	0.00574904	0.00502495	0.252583	0.50519
cg22540489	male-specific	SYTL4	-0.0169085	0.00244589	4.74411e-12	4.63831e-08	FALSE	-0.0241154	0.00455232	1.17463e-07	1.34034e-06	-0.00904973	0.00481267	0.0600541	0.195125
cg22597771	male-specific	GABRA3	-0.0224796	0.00226391	3.09684e-23	3.02778e-19	FALSE	-0.00966288	0.00434062	0.0260042	0.0364134	0.000960006	0.00395767	0.80834	0.921394
cg22606540	male-specific	ARMCX2	0.0225244	0.00186448	1.33474e-33	1.30498e-29	FALSE	0.0143473	0.00317811	6.34901e-06	3.76696e-05	-0.00192541	0.00395768	0.626612	0.804335
cg22618086	male-specific	ARHGAP6	0.0205575	0.00188394	1.0104e-27	9.87872e-24	FALSE	0.00733552	0.00316078	0.020298	0.0294559	0.00144624	0.0028152	0.607445	0.790545
cg22650104	male-specific	NALF2	-0.0126399	0.00247504	3.27401e-07	0.003201	FALSE	-0.00377663	0.00416097	0.364072	0.377692	-0.00222461	0.00501468	0.657317	0.826725
cg22656275	male-specific	ERAS	0.0152454	0.00271288	1.91332e-08	0.000187066	FALSE	0.0178694	0.0049278	0.000287579	0.000861388	0.00356105	0.00501799	0.477918	0.712971
cg22666517	male-specific	SHROOM2	0.0146932	0.00260452	1.68642e-08	0.000164881	FALSE	0.00858129	0.00493714	0.0821913	0.0986604	0.00899828	0.00506837	0.0758354	0.230391
cg22671388	male-specific	RPGR	-0.0182265	0.00206055	9.11448e-19	8.91122e-15	FALSE	-0.012867	0.00378376	0.000672407	0.00172097	0.000251927	0.00502428	0.960009	0.984138
cg22685762	male-specific	SOX3	0.0137319	0.00237798	7.71359e-09	7.54158e-05	FALSE	0.0057566	0.00450945	0.201757	0.219132	0.0095311	0.00469051	0.0421541	0.14882
cg22685779	male-specific	BCOR	0.0133657	0.00232505	9.00072e-09	8.80001e-05	FALSE	0.00936817	0.0050098	0.0614881	0.0765407	-0.00639397	0.00427406	0.134655	0.346955
cg22713630	male-specific	CITED1	0.0120602	0.00260877	3.78369e-06	0.0369931	FALSE	0.00653879	0.00473676	0.167453	0.185022	0.00630087	0.00503877	0.211125	0.460965
cg22731373	male-specific	PCYT1B	0.0124551	0.00226051	3.591e-08	0.000351092	FALSE	0.00494116	0.00454881	0.277367	0.294089	0.00512283	0.00459898	0.265319	0.518546
cg22750044	male-specific	SLC16A2	0.0282402	0.00178866	3.7362e-56	3.65288e-52	FALSE	0.0222387	0.0030592	3.60964e-13	2.48806e-11	-0.00316098	0.00374735	0.398935	0.646016
cg22762309	male-specific	OTUD6A	-0.0165875	0.00222541	9.07737e-14	8.87494e-10	FALSE	-0.0132429	0.00333339	7.10348e-05	0.000271262	-0.00446183	0.00487591	0.360151	0.609688
cg22776771	male-specific	IRS4	-0.0205564	0.00261129	3.48689e-15	3.40913e-11	TRUE	-0.0201891	0.00495822	4.66436e-05	0.000198261	-0.0240792	0.00505099	1.86779e-06	3.93466e-05
cg22799132	male-specific	TRPC5	0.0267089	0.00239654	7.59648e-29	7.42708e-25	TRUE	0.0171777	0.00409239	2.6991e-05	0.000125587	0.0155148	0.00471578	0.00100198	0.00831515
cg22810426	male-specific	ATP2B3	-0.0157147	0.00238721	4.61362e-11	4.51074e-07	FALSE	-0.012813	0.0043011	0.0028918	0.00565207	0.00254335	0.0047182	0.589853	0.78688
cg22811030	male-specific	TEX11	-0.0171612	0.00208137	1.64937e-16	1.61259e-12	FALSE	-0.0101651	0.00348998	0.0035836	0.0067883	0.000160208	0.00448429	0.9715	0.987469
cg22818965	male-specific	ESX1	0.01258	0.00250711	5.2282e-07	0.00511161	FALSE	0.011374	0.00490725	0.0204608	0.0296342	0.00193465	0.00484005	0.689365	0.845719
cg22844669	male-specific	ZIC3	0.0119476	0.00238514	5.46615e-07	0.00534425	FALSE	0.00767844	0.00476856	0.107349	0.123921	0.0018958	0.00432169	0.660899	0.829152
cg22845087	male-specific	SYN1	0.0179818	0.00234052	1.5562e-14	1.5215e-10	FALSE	0.0164549	0.00372137	9.79168e-06	5.45659e-05	-0.00399239	0.00504536	0.42877	0.674626
cg22848013	male-specific	ZNF185	-0.0179319	0.00205394	2.53574e-18	2.47919e-14	FALSE	-0.0120857	0.00355021	0.000663522	0.00170277	-0.00194337	0.00361838	0.59121	0.787595
cg22873145	male-specific	ARMCX2	0.0233486	0.00169916	5.74621e-43	5.61807e-39	FALSE	0.018538	0.00322046	8.59688e-09	1.44426e-07	-0.00216595	0.00389798	0.578444	0.781877
cg22903370	male-specific	IDH3G	-0.011016	0.00160714	7.15995e-12	7.00029e-08	FALSE	-0.0187885	0.00364608	2.56271e-07	2.5587e-06	-0.00917314	0.00458294	0.0453292	0.157136
cg22911167	male-specific	PWWP3B	-0.0127111	0.00218359	5.84183e-09	5.71155e-05	FALSE	-0.0105749	0.00437601	0.0156682	0.0234656	0.00763062	0.00491234	0.120337	0.319954
cg22934939	male-specific	ZIC3	0.0302184	0.00174073	1.66664e-67	1.62947e-63	FALSE	0.0136753	0.00284708	1.56101e-06	1.15987e-05	0.00855771	0.003888	0.0277319	0.109839
cg22946377	male-specific	OTUD5	-0.0203685	0.00254271	1.14195e-15	1.11649e-11	TRUE	-0.0170635	0.00479773	0.000375708	0.00108329	-0.0174543	0.00443569	8.32089e-05	0.000972631
cg22971920	male-specific	NAA10	-0.0229467	0.00198972	9.03693e-31	8.83541e-27	TRUE	-0.0212001	0.00326034	7.90362e-11	3.00627e-09	-0.0209866	0.00455333	4.04481e-06	7.60187e-05
cg22983689	male-specific	ZNF185	0.0126602	0.00234522	6.72751e-08	0.000657749	FALSE	0.00685032	0.00431499	0.112385	0.129162	-0.00161553	0.00455844	0.723036	0.870095
cg23055678	male-specific	IL1RAPL2	0.0204174	0.00231574	1.17791e-18	1.15165e-14	FALSE	0.0185599	0.00400039	3.49229e-06	2.28488e-05	0.00839029	0.00475878	0.0778802	0.234743
cg23061435	male-specific	CDK16	-0.0153952	0.00222799	4.84931e-12	4.74117e-08	FALSE	-0.0154351	0.00420535	0.000242227	0.000758741	-0.0106988	0.00488572	0.0285388	0.11257
cg23083269	male-specific	PRRG3	0.0179979	0.0026021	4.62367e-12	4.52056e-08	TRUE	0.0126847	0.00406137	0.00178861	0.00380975	0.0134317	0.00454698	0.00313706	0.0211008
cg23106251	male-specific	SLITRK2	0.026826	0.00177795	1.93651e-51	1.89333e-47	TRUE	0.0141562	0.00286385	7.69042e-07	6.46602e-06	0.0112261	0.00431283	0.00924224	0.0482762
cg23116589	male-specific	ARMCX1	0.0112967	0.00220787	3.11198e-07	0.00304258	FALSE	0.00284052	0.00445192	0.523445	0.535171	-0.00529588	0.00446764	0.235864	0.485141
cg23137494	male-specific	SLC16A2	0.0181038	0.002099	6.41121e-18	6.26824e-14	FALSE	0.00935772	0.0038636	0.0154343	0.0232242	0.00342565	0.00439055	0.435254	0.67667
cg23140159	male-specific	OTC	-0.0085527	0.0018458	3.59349e-06	0.0351336	FALSE	-0.00949478	0.00482399	0.04904	0.0625896	0.00274023	0.00439367	0.532839	0.758317
cg23140620	male-specific	PAK3	-0.0129758	0.00181991	1.00447e-12	9.82073e-09	FALSE	-0.00782981	0.00282705	0.00561252	0.00973353	0.00254777	0.00416093	0.540334	0.763548
cg23161282	male-specific	ZIC3	0.0186161	0.00264326	1.88337e-12	1.84137e-08	FALSE	0.0140376	0.00473384	0.00302316	0.00587768	0.00488545	0.00508044	0.336241	0.587043
cg23171231	male-specific	ARHGAP6	-0.013015	0.00259059	5.06205e-07	0.00494917	FALSE	-0.00949045	0.00468585	0.0428324	0.0556677	0.00500128	0.00477371	0.29479	0.546484
cg23180270	male-specific	NDUFA1	-0.0112489	0.00234185	1.55965e-06	0.0152487	FALSE	-0.0104482	0.00438631	0.0172188	0.0255291	-0.00282017	0.00504003	0.575784	0.78121
cg23183988	male-specific	SH3KBP1	0.0170987	0.00191164	3.73661e-19	3.65328e-15	FALSE	0.00659331	0.00321284	0.0401526	0.0527571	0.0017734	0.00434652	0.683271	0.841794
cg23205426	male-specific	ZNF185	0.0147589	0.00223541	4.04791e-11	3.95764e-07	FALSE	0.00700284	0.00413136	0.0900666	0.106843	-0.000511612	0.00374307	0.891282	0.959341
cg23208903	male-specific	NR0B1	0.0320496	0.00207509	8.16533e-54	7.98324e-50	TRUE	0.0215036	0.0033135	8.60116e-11	3.17085e-09	0.0219464	0.00415069	1.24056e-07	3.71587e-06
cg23210456	male-specific	ITIH6	-0.0230554	0.00220399	1.30792e-25	1.27875e-21	TRUE	-0.0160924	0.00381682	2.48474e-05	0.000117321	-0.0119114	0.00422732	0.00483674	0.0296231
cg23213278	male-specific	TRO	-0.0151576	0.00228838	3.50285e-11	3.42474e-07	FALSE	-0.0154369	0.00470839	0.00104325	0.00246597	-0.00255845	0.00487582	0.599777	0.788003
cg23221557	male-specific	ARX	0.0188424	0.00229533	2.23064e-16	2.1809e-12	FALSE	0.00991913	0.00368733	0.00714395	0.0119816	0.0023911	0.0048431	0.621509	0.802311
cg23232263	male-specific	ACE2	-0.0138779	0.00205949	1.6004e-11	1.56471e-07	FALSE	-0.00845262	0.00352906	0.0166136	0.0247653	0.000767158	0.00476793	0.872173	0.94782
cg23235141	male-specific	TCEAL1	-0.0111978	0.00223411	5.38131e-07	0.0052613	FALSE	-0.0108146	0.00447168	0.0155864	0.023398	0.00355713	0.0046092	0.440265	0.681735
cg23282949	male-specific	HCFC1	-0.0166806	0.00246611	1.34285e-11	1.31291e-07	TRUE	-0.0227474	0.0048418	2.62565e-06	1.77857e-05	-0.0217152	0.00476091	5.08749e-06	9.11469e-05
cg23297872	male-specific	SLITRK4	0.0295098	0.00187911	1.41617e-55	1.38459e-51	FALSE	0.0145368	0.00316442	4.35198e-06	2.72851e-05	0.00225719	0.00345519	0.513579	0.739469
cg23352597	male-specific	CHST7	-0.0140996	0.00166968	3.05332e-17	2.98523e-13	FALSE	-0.0196643	0.00386146	3.53471e-07	3.35448e-06	-0.00265143	0.00385586	0.491683	0.720984
cg23384620	male-specific	IL1RAPL2	0.0149455	0.00247261	1.49945e-09	1.46601e-05	FALSE	0.0100949	0.00416881	0.0154548	0.0232368	-0.0023595	0.00509051	0.642999	0.818479
cg23412653	male-specific	SLC25A5	0.0100934	0.00209723	1.48874e-06	0.0145554	FALSE	0.00631402	0.00432508	0.144328	0.162084	0.0026304	0.00393512	0.503852	0.733915
cg23424962	male-specific	GRIA3	0.01863	0.00220668	3.10496e-17	3.03572e-13	FALSE	0.0108824	0.00367444	0.00305987	0.00594304	-0.00110189	0.00403567	0.784825	0.906877
cg23432301	male-specific	FOXR2	-0.0169784	0.00262189	9.44105e-11	9.23052e-07	FALSE	-0.019223	0.00486792	7.85073e-05	0.000296841	-0.0105956	0.00509879	0.0377036	0.138729
cg23473396	male-specific	ARX	0.0128653	0.00239441	7.74103e-08	0.00075684	FALSE	0.0142381	0.00402589	0.000405268	0.00115096	0.00373618	0.00431327	0.386378	0.637972
cg23476112	male-specific	H2AP	-0.0155736	0.00201464	1.07345e-14	1.04951e-10	FALSE	-0.00898973	0.00346997	0.00957758	0.0153449	0.00175606	0.00447465	0.694728	0.848276
cg23499980	male-specific	GRIA3	0.0122946	0.00245632	5.57764e-07	0.00545326	FALSE	0.00779616	0.0044683	0.0810249	0.09775	1.94599e-05	0.00462376	0.996642	0.999415
cg23518228	male-specific	SMPX	-0.0120167	0.00260049	3.81997e-06	0.0373478	FALSE	-0.00880986	0.004311	0.0409952	0.0537536	0.00279932	0.00488806	0.566858	0.778973
cg23543821	male-specific	GLUD2	-0.0145276	0.00234444	5.76947e-10	5.64081e-06	FALSE	-0.00924733	0.00471484	0.0498412	0.0634339	0.00610736	0.00510885	0.231912	0.481664
cg23547143	male-specific	ARSD	-0.0169904	0.00213631	1.81816e-15	1.77761e-11	FALSE	-0.0120012	0.00380005	0.00158765	0.00345855	-0.000928408	0.00458702	0.839605	0.936314
cg23554686	male-specific	BCOR	-0.00618101	0.00134306	4.18117e-06	0.0408793	FALSE	-0.00967508	0.00329458	0.00331761	0.00636622	0.000239159	0.00438723	0.956527	0.983423
cg23575644	male-specific	ADGRG4	-0.0114963	0.00163647	2.13989e-12	2.09217e-08	FALSE	-0.0126634	0.00358463	0.000411337	0.00115961	-0.000960563	0.00436102	0.825668	0.93161
cg23604959	male-specific	IRAK1	-0.0117216	0.0022003	9.96906e-08	0.000974675	FALSE	-0.00637994	0.00439562	0.146659	0.164606	-0.00569141	0.00442006	0.197874	0.444695
cg23607813	male-specific	AKAP4	-0.0186816	0.00222659	4.85209e-17	4.74389e-13	FALSE	-0.00962163	0.00433941	0.0266049	0.0370652	-0.00448126	0.00424478	0.2911	0.543898
cg23662469	male-specific	FGD1	-0.0239741	0.00244609	1.11479e-22	1.08993e-18	TRUE	-0.0192103	0.00465242	3.64187e-05	0.000161608	-0.0210259	0.00444682	2.26417e-06	4.61745e-05
cg23698976	male-specific	MIR2114	-0.0206843	0.00214625	5.55854e-22	5.43459e-18	FALSE	-0.0126734	0.00381761	0.000901063	0.00219958	-0.010617	0.00463651	0.0220287	0.0922032
cg23709290	male-specific	CNKSR2	0.0182629	0.00242665	5.23157e-14	5.1149e-10	FALSE	0.00899658	0.00450652	0.0458963	0.0592479	0.00877031	0.00443919	0.0481936	0.16439
cg23714856	male-specific	TBC1D8B	0.0133475	0.00236181	1.59175e-08	0.000155625	FALSE	0.000614042	0.0043749	0.888379	0.891635	-0.00341077	0.00382912	0.373065	0.622425
cg23722438	male-specific	SYTL4	0.0210537	0.00217791	4.1664e-22	4.07349e-18	FALSE	0.0112728	0.00382142	0.00317883	0.00614297	-0.00159926	0.00404121	0.692299	0.847169
cg23733328	male-specific	IQSEC2	-0.0117673	0.00168728	3.07795e-12	3.00931e-08	TRUE	-0.0268676	0.00348048	1.16784e-14	1.11937e-12	-0.0350864	0.00411838	1.60281e-17	6.14518e-15
cg23773646	male-specific	MIR505	0.0157017	0.0021497	2.79111e-13	2.72887e-09	FALSE	0.00659421	0.00356999	0.0647293	0.0800039	0.0100117	0.00461878	0.0301877	0.117512
cg23839682	male-specific	OPHN1	0.0167024	0.00223403	7.63972e-14	7.46936e-10	FALSE	0.0133786	0.00412781	0.00119075	0.00275352	-0.000296687	0.00394964	0.940121	0.978792
cg23846114	male-specific	PRRG3	-0.0184427	0.00222433	1.11983e-16	1.09486e-12	FALSE	-0.0077776	0.00407069	0.0560517	0.0706287	-0.00344103	0.00495443	0.487347	0.719757
cg23909164	male-specific	ZIC3	0.0227213	0.00225143	5.99852e-24	5.86475e-20	FALSE	0.0140108	0.00358859	9.45176e-05	0.000344673	0.000586403	0.00349373	0.866706	0.945632
cg23914031	male-specific	CHRDL1	-0.0146966	0.00261943	2.01609e-08	0.000197113	FALSE	-0.0115756	0.00422304	0.00612422	0.0104805	-0.00494676	0.00492648	0.315323	0.565457
cg23921534	male-specific	POU3F4	0.0274948	0.00200854	1.1821e-42	1.15574e-38	TRUE	0.014528	0.0035462	4.18923e-05	0.000180873	0.0134249	0.00478813	0.00505055	0.0305423
cg23949973	male-specific	NRK	0.0219512	0.00207121	3.03693e-26	2.96921e-22	FALSE	0.00925832	0.00305664	0.00245431	0.00494213	0.0102642	0.00490287	0.0363028	0.135394
cg23992130	male-specific	LONRF3	-0.0249092	0.00203805	2.36968e-34	2.31684e-30	TRUE	-0.0143964	0.00350227	3.94651e-05	0.000173123	-0.0210232	0.00458135	4.4567e-06	8.13666e-05
cg24084633	male-specific	ARAF	-0.0114371	0.00210616	5.62527e-08	0.000549983	FALSE	-0.0105258	0.0052031	0.0430755	0.0559077	-0.0105028	0.00494104	0.0335344	0.127046
cg24090339	male-specific	NKAP	0.0124342	0.00224272	2.95186e-08	0.000288603	FALSE	0.00410935	0.00446246	0.357118	0.371457	-0.000993108	0.00482905	0.837062	0.93511
cg24123780	male-specific	ACOT9	-0.0127093	0.00231364	3.94701e-08	0.000385899	FALSE	-0.0143381	0.004742	0.00249758	0.00501348	0.00562161	0.00396138	0.155868	0.379031
cg24149051	male-specific	STARD8	0.0155987	0.00187735	9.66034e-17	9.44491e-13	FALSE	0.00595212	0.00332306	0.0732686	0.0893486	0.00318052	0.00404312	0.431488	0.675066
cg24156832	male-specific	BGN	-0.0184195	0.00197442	1.06793e-20	1.04411e-16	FALSE	-0.0179861	0.00313724	9.86148e-09	1.61576e-07	-0.00801178	0.00472857	0.0902019	0.258272
cg24253627	male-specific	STARD8	-0.0233186	0.00191819	5.2945e-34	5.17644e-30	TRUE	-0.0194673	0.00308848	2.91555e-10	7.98445e-09	-0.0120455	0.00420081	0.00413816	0.0262776
cg24258154	male-specific	PJA1	-0.0140853	0.00202455	3.46968e-12	3.39231e-08	FALSE	-0.0045892	0.00376114	0.222403	0.238984	0.00357646	0.00479441	0.455689	0.695116
cg24286301	male-specific	GUCY2F	-0.0153913	0.00211647	3.53844e-13	3.45953e-09	FALSE	-0.00965815	0.00335385	0.00398028	0.00742238	-0.00696815	0.00467711	0.136266	0.348265
cg24324483	male-specific	CCNQ	-0.0252875	0.00237815	2.08666e-26	2.04013e-22	TRUE	-0.0268993	0.00484852	2.89077e-08	4.04497e-07	-0.0241562	0.00454948	1.09825e-07	3.39573e-06
cg24324845	male-specific	RTL4	0.0225155	0.00199292	1.34654e-29	1.31651e-25	FALSE	0.0142814	0.00355579	5.90997e-05	0.000235539	-0.000407484	0.00374304	0.91331	0.971736
cg24326574	male-specific	UBL4A	-0.0144269	0.00226243	1.80921e-10	1.76886e-06	TRUE	-0.019538	0.00422371	3.73152e-06	2.40853e-05	-0.0141043	0.00448633	0.00166747	0.0126436
cg24347741	male-specific	MTM1	-0.0257715	0.00229209	2.48758e-29	2.4321e-25	TRUE	-0.0268352	0.00451388	2.76365e-09	5.88658e-08	-0.0155252	0.00475064	0.00108304	0.00879739
cg24376810	male-specific	ELK1	-0.0108608	0.00225065	1.39568e-06	0.0136455	FALSE	-0.00914561	0.00431451	0.0340285	0.0457773	-0.00251893	0.00481808	0.601108	0.788003
cg24411090	male-specific	PLP2	-0.0130631	0.00234065	2.39161e-08	0.000233827	FALSE	-0.014001	0.00447398	0.00175139	0.00375129	-0.00396558	0.00375249	0.290609	0.543773
cg24415468	male-specific	ZNF711	0.0114073	0.00239933	1.99077e-06	0.0194638	FALSE	-8.73314e-05	0.00440341	0.984177	0.985205	-0.00411273	0.00324758	0.205371	0.45409
cg24422680	male-specific	PABPC5	0.0212761	0.00197219	3.92015e-27	3.83273e-23	FALSE	0.0102977	0.00314167	0.00104628	0.00247009	-0.00948248	0.00467421	0.0424907	0.149733
cg24432916	male-specific	SOX3	0.0172593	0.00238699	4.81006e-13	4.7028e-09	FALSE	0.0155439	0.0039516	8.36907e-05	0.000314579	-0.000408353	0.00471243	0.930946	0.977957
cg24443136	male-specific	ATP2B3	-0.0167236	0.00217549	1.50261e-14	1.4691e-10	FALSE	-0.0147857	0.00369375	6.25698e-05	0.000243793	0.00126777	0.00457681	0.781782	0.904719
cg24447042	male-specific	SMARCA1	0.0178795	0.0025791	4.1361e-12	4.04386e-08	FALSE	0.0149078	0.00481371	0.00195523	0.00410388	0.00489333	0.00501005	0.328716	0.581855
cg24462545	male-specific	MAGEB3	-0.0156929	0.00243653	1.18947e-10	1.16295e-06	FALSE	-0.00846205	0.00461677	0.0668183	0.0822148	-0.0069799	0.00474451	0.141249	0.352507
cg24489686	male-specific	FGF13	-0.0117374	0.00219628	9.08162e-08	0.00088791	FALSE	-0.0082576	0.00430261	0.0549583	0.0694038	0.00520353	0.00477661	0.275988	0.528013
cg24544147	male-specific	ERAS	-0.0161327	0.00249473	1.00159e-10	9.79254e-07	TRUE	-0.0135088	0.00430355	0.00169535	0.00364964	-0.0202029	0.00495872	4.61704e-05	0.000627721
cg24618413	male-specific	BCOR	-0.00520725	0.00100399	2.14213e-07	0.00209436	TRUE	-0.0089481	0.00223118	6.05961e-05	0.00023989	-0.0194156	0.00425424	5.0231e-06	9.08424e-05
cg24663315	male-specific	SLC16A2	0.0220601	0.00207893	2.64174e-26	2.58283e-22	FALSE	0.0158456	0.00358793	1.0038e-05	5.56154e-05	0.000410883	0.00406689	0.919526	0.976041
cg24737468	male-specific	PAK3	0.0217802	0.00216281	7.47353e-24	7.30687e-20	TRUE	0.0122373	0.00393296	0.00186159	0.00394329	0.01018	0.00393472	0.00967529	0.0497253
cg24738806	male-specific	NHSL2	-0.00929761	0.00182373	3.43022e-07	0.00335373	FALSE	-0.0148609	0.00494363	0.00264654	0.00525198	-0.00849668	0.00496965	0.087319	0.252474
cg24741770	male-specific	FAAH2	-0.0146341	0.00230388	2.12578e-10	2.07838e-06	FALSE	-0.00556294	0.00366672	0.129231	0.146329	0.00526031	0.00376109	0.161929	0.388859
cg24744459	male-specific	ZIC3	0.0187486	0.00229224	2.8584e-16	2.79466e-12	FALSE	0.0120632	0.00412899	0.00348247	0.00661635	-0.0027146	0.00482461	0.573668	0.780691
cg24751886	male-specific	PLS3	0.0187007	0.00217527	8.18459e-18	8.00207e-14	FALSE	0.00734267	0.00395452	0.0633427	0.0784418	-0.00473602	0.00381508	0.214459	0.464016
cg24774564	male-specific	PRRG1	-0.0122925	0.00221076	2.69258e-08	0.000263254	FALSE	-0.0150456	0.00371751	5.18285e-05	0.000215521	0.0096094	0.00431344	0.0258949	0.104511
cg24774956	male-specific	SH3KBP1	-0.0231291	0.0025736	2.53986e-19	2.48322e-15	TRUE	-0.0304989	0.00479643	2.035e-10	6.00167e-09	-0.0253471	0.00479786	1.27087e-07	3.74808e-06
cg24800146	male-specific	CLDN34	-0.0170502	0.0026234	8.07088e-11	7.8909e-07	TRUE	-0.0195951	0.00502003	9.48597e-05	0.000344673	-0.0150707	0.00485941	0.0019265	0.0138838
cg24813163	male-specific	ARHGAP36	0.024317	0.00236696	9.27435e-25	9.06754e-21	FALSE	0.0112499	0.00446026	0.0116604	0.018188	0.00758889	0.00431195	0.0784135	0.23524
cg24822127	male-specific	FATE1	-0.0230418	0.00191596	2.58613e-33	2.52846e-29	FALSE	-0.0125122	0.00307435	4.70362e-05	0.000199488	-0.00245762	0.00440649	0.577031	0.78121
cg24822140	male-specific	ZNF81	0.010322	0.00174045	3.01726e-09	2.94997e-05	FALSE	0.00217777	0.00340727	0.522723	0.534717	-0.00628586	0.00406938	0.122425	0.323187
cg24823082	male-specific	MID1IP1	0.023783	0.00198594	4.76439e-33	4.65815e-29	FALSE	0.0102766	0.00329988	0.00184428	0.00391526	-0.00343223	0.00449351	0.444975	0.687363
cg24825446	male-specific	ARX	0.0138726	0.00224364	6.28619e-10	6.14601e-06	FALSE	0.00856858	0.00419033	0.0408698	0.0536259	-0.00538722	0.00455211	0.236629	0.48533
cg24835233	male-specific	PAGE3	-0.0143133	0.00241926	3.29045e-09	3.21707e-05	FALSE	-0.00703594	0.00435365	0.106072	0.122864	-0.000857296	0.0050978	0.86645	0.945632
cg24853313	male-specific	MIR892A	-0.0161425	0.00241732	2.42506e-11	2.37098e-07	FALSE	-0.00276706	0.00484186	0.567669	0.577919	0.00373822	0.00469682	0.426088	0.672272
cg24877449	male-specific	CLCN5	-0.0130543	0.00247433	1.32124e-07	0.00129177	FALSE	-0.0178127	0.0048735	0.000257164	0.000792579	-0.00779227	0.00456485	0.0878189	0.253156
cg24974356	male-specific	PLP1	-0.0134439	0.00220439	1.06944e-09	1.04559e-05	FALSE	-0.00845694	0.00402937	0.0358325	0.0476358	-0.00451393	0.00481195	0.34821	0.59581
cg24985300	male-specific	KDM5C	0.0147791	0.00261446	1.57819e-08	0.0001543	FALSE	0.00700615	0.00550588	0.203201	0.220575	0.0109088	0.00509859	0.0323894	0.123686
cg24995836	male-specific	GABRA3	0.0249721	0.00187725	2.23889e-40	2.18896e-36	TRUE	0.00883647	0.0030915	0.00425903	0.00781298	0.0154978	0.00396372	9.23288e-05	0.00107269
cg25047306	male-specific	MIR384	-0.0155414	0.00224646	4.57453e-12	4.47252e-08	FALSE	-0.00937767	0.00399139	0.0187998	0.0275318	-0.000447648	0.00468385	0.92386	0.977957
cg25051693	male-specific	PLS3	0.0189899	0.00217586	2.60309e-18	2.54504e-14	FALSE	0.00489335	0.00391489	0.211325	0.228359	-0.000370169	0.00444326	0.933605	0.977957
cg25052176	male-specific	WNK3	0.015491	0.00194871	1.87471e-15	1.83291e-11	FALSE	0.0120453	0.00367895	0.00105998	0.00249018	0.00251877	0.00421451	0.550078	0.768586
cg25053900	male-specific	ARX	0.0289079	0.00203223	6.43914e-46	6.29555e-42	FALSE	0.0121129	0.00390572	0.00192652	0.00405393	0.00649782	0.00456425	0.154552	0.376463
cg25077868	male-specific	GPR50	0.0215004	0.00239823	3.09885e-19	3.02975e-15	TRUE	0.0164211	0.00459694	0.000354015	0.00102981	0.0170952	0.00443928	0.000117691	0.00132614
cg25084393	male-specific	CTPS2	0.00832797	0.00152071	4.34092e-08	0.000424412	FALSE	0.00624624	0.0031345	0.0462901	0.059676	-0.0215573	0.0044101	1.01778e-06	2.34535e-05
cg25085823	male-specific	IL2RG	0.0141514	0.00215925	5.60808e-11	5.48302e-07	FALSE	0.0110302	0.00484264	0.0227431	0.0322952	0.00779523	0.00309792	0.0118601	0.0567642
cg25125622	male-specific	SLITRK2	0.0124878	0.00219665	1.30858e-08	0.00012794	FALSE	0.01323	0.00418685	0.00157822	0.00344193	0.00662824	0.00464839	0.15389	0.376104
cg25125652	male-specific	CHRDL1	0.0188652	0.00247082	2.25488e-14	2.2046e-10	FALSE	0.00583224	0.0043184	0.176838	0.194715	-0.00289177	0.00480612	0.547384	0.76749
cg25127732	male-specific	KLHL34	0.0277474	0.00203439	2.34162e-42	2.2894e-38	TRUE	0.0170488	0.00344446	7.43558e-07	6.30708e-06	0.0139145	0.0035154	7.55299e-05	0.000901739
cg25131597	male-specific	OPHN1	-0.0169806	0.00155765	1.13433e-27	1.10904e-23	FALSE	-0.01462	0.00280242	1.81929e-07	1.84528e-06	0.00144891	0.0044327	0.743767	0.882006
cg25141133	male-specific	FRMPD4	0.0192181	0.00233604	1.92294e-16	1.88006e-12	FALSE	0.0131282	0.00368182	0.000362911	0.00104932	0.00181397	0.0046011	0.693399	0.847193
cg25153755	male-specific	SYN1	0.0257208	0.00204066	2.00179e-36	1.95715e-32	FALSE	0.0199837	0.00344059	6.31442e-09	1.16392e-07	0.00664128	0.00421443	0.115062	0.309795
cg25223408	male-specific	ARHGAP36	0.030737	0.00195612	1.22736e-55	1.19999e-51	TRUE	0.0205714	0.00356896	8.21528e-09	1.4188e-07	0.0222617	0.00415466	8.40288e-08	2.68472e-06
cg25270089	male-specific	PDZD4	-0.0167521	0.00227427	1.75939e-13	1.72016e-09	TRUE	-0.0108868	0.00415966	0.00886448	0.0143645	-0.0182606	0.00480203	0.000143139	0.00156798
cg25323709	male-specific	POF1B	-0.0185181	0.00222951	9.90726e-17	9.68633e-13	FALSE	-0.0107979	0.00434581	0.0129672	0.0199343	-0.00654032	0.00472871	0.166631	0.396318
cg25377867	male-specific	PLP2	-0.00578591	0.00115272	5.18458e-07	0.00506896	FALSE	-0.00906678	0.00218828	3.42278e-05	0.000152948	0.00235597	0.00425848	0.580098	0.78251
cg25433595	male-specific	XKRX	0.0159628	0.00248422	1.31286e-10	1.28358e-06	FALSE	0.0148147	0.00447662	0.000935161	0.00225781	-0.00143423	0.00484028	0.766992	0.89676
cg25456959	male-specific	MTMR8	-0.0172198	0.00221211	7.00764e-15	6.85137e-11	TRUE	-0.0116873	0.00435989	0.00734833	0.0122707	-0.0198561	0.00479336	3.43666e-05	0.000490685
cg25517979	male-specific	ZFP92	-0.0139153	0.00248605	2.17638e-08	0.000212785	FALSE	-0.00916857	0.00434401	0.0348046	0.0465878	-0.00452905	0.00477139	0.342514	0.590998
cg25524053	male-specific	BCOR	0.0101374	0.00127193	1.58498e-15	1.54963e-11	FALSE	0.00379896	0.00285167	0.182799	0.200702	-0.00774	0.00434789	0.0750476	0.228945
cg25538342	male-specific	AR	-0.0176489	0.00250029	1.67998e-12	1.64252e-08	TRUE	-0.0148769	0.00484256	0.00212544	0.00439532	-0.0149026	0.00465435	0.0013654	0.0107715
cg25547772	male-specific	DGKK	0.02224	0.00203927	1.08058e-27	1.05649e-23	FALSE	0.0124778	0.00404462	0.00203529	0.00423633	0.00445832	0.00332822	0.180392	0.417646
cg25549519	male-specific	LOC100533997	-0.0184879	0.00246379	6.19654e-14	6.05836e-10	FALSE	-0.0156965	0.00453931	0.000544388	0.00146161	0.00145465	0.00503508	0.772657	0.899868
cg25569491	male-specific	MAGEB1	-0.0150845	0.00226316	2.64249e-11	2.58356e-07	FALSE	-0.0110154	0.00366354	0.00264039	0.00524521	-0.00255908	0.00468855	0.585193	0.782843
cg25576048	male-specific	ARMCX1	0.0136809	0.00221203	6.21936e-10	6.08067e-06	FALSE	0.0112055	0.00367541	0.00229774	0.00467102	-0.000374881	0.0039191	0.923795	0.977957
cg25602651	male-specific	DCAF8L1	-0.0163516	0.00234404	3.04057e-12	2.97277e-08	FALSE	-0.0136869	0.00407662	0.00078673	0.00196888	0.004035	0.00472218	0.39284	0.642101
cg25606376	male-specific	AP1S2	-0.0129778	0.00204761	2.32686e-10	2.27497e-06	FALSE	-0.00682998	0.00434904	0.116309	0.133192	0.00560834	0.0044548	0.208051	0.457903
cg25614853	male-specific	MAMLD1	0.0182382	0.00192595	2.80566e-21	2.7431e-17	FALSE	0.0111596	0.00351766	0.00151152	0.00332674	2.58509e-06	0.00436811	0.999528	0.999528
cg25645840	male-specific	FGF13	0.0238386	0.00208632	3.09493e-30	3.02591e-26	FALSE	0.0112922	0.00368127	0.00215878	0.00443557	-0.00102455	0.00365661	0.779331	0.903557
cg25676950	male-specific	KCND1	0.0132477	0.00217113	1.04906e-09	1.02567e-05	FALSE	0.00533452	0.00433511	0.218495	0.235312	0.00216364	0.00406131	0.594211	0.788003
cg25704253	male-specific	BCYRN1	-0.0133129	0.00190656	2.89658e-12	2.83198e-08	FALSE	-0.0176985	0.00353258	5.44078e-07	4.76254e-06	0.000589832	0.00377111	0.875711	0.949038
cg25712015	male-specific	GPR50	0.0164741	0.00241609	9.20017e-12	8.99501e-08	TRUE	0.0158205	0.00422527	0.000180931	0.000598983	0.0119078	0.00411183	0.00377977	0.0244791
cg25729795	male-specific	ARHGAP36	0.0166243	0.00225124	1.53026e-13	1.49614e-09	FALSE	0.00408427	0.0040294	0.310765	0.326431	0.000984868	0.00481014	0.837769	0.935354
cg25730864	male-specific	ZNF711	0.0204691	0.00217916	5.82472e-21	5.69483e-17	FALSE	0.0145097	0.00418799	0.00053105	0.0014326	-0.0011585	0.0040831	0.776616	0.901195
cg25731337	male-specific	LOC100533997	-0.0105127	0.00228873	4.36438e-06	0.0426705	FALSE	-0.0130098	0.00451322	0.003944	0.0073888	0.00356919	0.00454345	0.432121	0.675123
cg25790279	male-specific	FLNA	-0.0242449	0.00242373	1.47632e-23	1.4434e-19	TRUE	-0.0158426	0.00478551	0.000931152	0.00225381	-0.0142087	0.00510099	0.00534479	0.0314652
cg25863147	male-specific	PDK3	-0.0357749	0.00219916	1.6778e-59	1.64038e-55	TRUE	-0.0355301	0.00367481	4.1016e-22	1.01584e-19	-0.0295563	0.00476699	5.63909e-10	3.48714e-08
cg25903474	male-specific	CHRDL1	0.026082	0.00195801	1.7555e-40	1.71635e-36	FALSE	0.0143683	0.00321926	8.07318e-06	4.63362e-05	0.00683451	0.00423016	0.106167	0.291579
cg25943872	male-specific	SLC16A2	0.0243328	0.00196776	4.00523e-35	3.91592e-31	FALSE	0.0171634	0.0031631	5.7591e-08	7.26328e-07	-0.00504445	0.00378202	0.18227	0.420227
cg25943986	male-specific	RPS6KA6	0.0199271	0.00205501	3.11009e-22	3.04074e-18	FALSE	0.010771	0.0034004	0.00153718	0.00336774	0.00577255	0.003751	0.12382	0.325601
cg25968748	male-specific	IL13RA1	0.016359	0.00186309	1.62685e-18	1.59057e-14	FALSE	0.0090583	0.00329685	0.00600405	0.0103227	-0.00290316	0.00401274	0.469382	0.706284
cg25987936	male-specific	AR	0.0175317	0.00219008	1.19407e-15	1.16745e-11	FALSE	0.0151109	0.00389834	0.000106089	0.000378718	-0.000688377	0.00386198	0.858531	0.942855
cg25988710	male-specific	CDX4	0.0292525	0.00205379	4.94495e-46	4.83468e-42	TRUE	0.0187774	0.00354701	1.19756e-07	1.35418e-06	0.0254564	0.00443649	9.58147e-09	4.37326e-07
cg25996557	male-specific	FRMPD4	0.0144119	0.00267647	7.25795e-08	0.00070961	FALSE	0.0119063	0.00537251	0.026681	0.0371172	0.0112651	0.00521546	0.030777	0.118893
cg26004099	male-specific	GPR173	0.0125605	0.0022796	3.58881e-08	0.000350878	FALSE	0.0026613	0.00464011	0.566277	0.576808	-0.00436718	0.00374698	0.243808	0.494059
cg26010707	male-specific	KLHL13	0.0139051	0.0023009	1.50972e-09	1.47605e-05	FALSE	0.00589928	0.00411971	0.152154	0.170076	0.00458169	0.0041945	0.274697	0.527491
cg26011713	male-specific	PCDH19	0.0130378	0.00267965	1.14189e-06	0.0111643	FALSE	0.0114203	0.00509511	0.0249988	0.0351082	-0.00418391	0.00492185	0.395287	0.643651
cg26011743	male-specific	FAM47C	-0.0116216	0.00252919	4.32732e-06	0.0423082	FALSE	-0.00820685	0.00473918	0.0833268	0.0996636	0.00870675	0.00487439	0.0740633	0.2271
cg26024941	male-specific	GRPR	-0.0117031	0.00226957	2.51559e-07	0.00245949	FALSE	-0.00499253	0.00424977	0.240084	0.256401	0.00100463	0.00477361	0.833313	0.933582
cg26030122	male-specific	NHSL2	-0.0143218	0.00165397	4.757e-18	4.65092e-14	FALSE	-0.00537332	0.00320977	0.0941208	0.110862	0.00431908	0.00454368	0.341823	0.59087
cg26039373	male-specific	SRPX	0.0195896	0.00209921	1.04003e-20	1.01684e-16	FALSE	0.0101796	0.00391803	0.00937306	0.0150613	0.00144342	0.00342631	0.673555	0.838612
cg26071755	male-specific	HTR2C	0.0180556	0.00241054	6.87325e-14	6.71997e-10	FALSE	0.0124495	0.00410327	0.00241306	0.00487443	0.00245171	0.0051265	0.632478	0.810468
cg26117336	male-specific	SPIN4	0.0170827	0.00204612	6.8943e-17	6.74056e-13	FALSE	0.0055311	0.00348995	0.112997	0.129787	0.00202608	0.00450122	0.652625	0.82479
cg26129027	male-specific	MID1IP1	-0.0167285	0.00259565	1.15722e-10	1.13142e-06	FALSE	-0.0146942	0.00545638	0.00708062	0.0118858	-0.00967512	0.00509844	0.0577404	0.187926
cg26140100	male-specific	APLN	-0.0207759	0.00232774	4.44258e-19	4.34351e-15	TRUE	-0.0138216	0.00421479	0.00104058	0.00246271	-0.0122637	0.00412165	0.00292571	0.0200307
cg26175661	male-specific	PLS3	-0.0119562	0.0018438	8.90005e-11	8.70158e-07	FALSE	-0.0119263	0.00373599	0.00141164	0.00313208	-0.00566124	0.0046245	0.220883	0.469623
cg26222437	male-specific	FRMPD4	0.0278982	0.00220348	9.72732e-37	9.5104e-33	FALSE	0.0152257	0.00378874	5.85291e-05	0.000233751	0.00522382	0.00469965	0.266339	0.519401
cg26267038	male-specific	CNKSR2	0.027078	0.00199903	8.41516e-42	8.2275e-38	FALSE	0.0139533	0.0036773	0.000147976	0.000502072	0.00548142	0.00374177	0.14294	0.354944
cg26283136	male-specific	CNGA2	-0.0144617	0.00234927	7.46902e-10	7.30246e-06	FALSE	-0.0133659	0.00438236	0.00228888	0.00465794	-0.00215718	0.00448347	0.630416	0.808366
cg26289222	male-specific	PPEF1	-0.0103469	0.00177516	5.58429e-09	5.45976e-05	FALSE	-0.00961502	0.00432593	0.0262396	0.0366896	-0.00581109	0.00480145	0.226172	0.474368
cg26296266	male-specific	SYTL5	-0.00849722	0.00170525	6.2613e-07	0.00612168	FALSE	-0.00570945	0.00442717	0.197176	0.214521	-0.000229261	0.00451542	0.959507	0.984138
cg26328611	male-specific	EDA2R	-0.0113698	0.00198835	1.07647e-08	0.000105246	FALSE	-0.00939103	0.00428698	0.0284814	0.0394215	0.00277368	0.00461944	0.548216	0.76749
cg26341773	male-specific	BMX	0.0122101	0.00232024	1.42152e-07	0.00138982	FALSE	0.00529955	0.00433383	0.221393	0.238032	0.00433086	0.00477183	0.364096	0.613172
cg26375010	male-specific	PGRMC1	0.0208135	0.0024091	5.64502e-18	5.51913e-14	TRUE	0.0142803	0.00335256	2.0487e-05	0.000100044	0.0190468	0.00456813	3.05276e-05	0.000443344
cg26486069	male-specific	RBM3	-0.0253809	0.00208437	4.13223e-34	4.04008e-30	TRUE	-0.0193409	0.00406714	1.98058e-06	1.42201e-05	-0.023812	0.00488362	1.08311e-06	2.41434e-05
cg26489179	male-specific	BCOR	0.0172175	0.00184306	9.47097e-21	9.25977e-17	FALSE	0.0176367	0.00398386	9.55311e-06	5.35024e-05	-0.00102586	0.00473538	0.828492	0.933203
cg26511293	male-specific	RPS6KA6	0.0230333	0.00223535	6.75073e-25	6.60019e-21	FALSE	0.0120317	0.00401214	0.00271017	0.00534507	0.00376625	0.00430183	0.381303	0.630679
cg26584771	male-specific	NEXMIF	0.0101715	0.00223043	5.10747e-06	0.0499357	FALSE	0.00642867	0.00422238	0.127878	0.145226	0.0013025	0.00358628	0.716464	0.865539
cg26593194	male-specific	FGF13	-0.00905685	0.00159549	1.3745e-08	0.000134385	FALSE	-0.00491534	0.00438498	0.262309	0.278895	0.00499707	0.00462486	0.279929	0.532364
cg26623411	male-specific	HTR2C	0.018951	0.00218852	4.74867e-18	4.64277e-14	FALSE	0.0114748	0.00371834	0.0020287	0.00422719	-0.00218673	0.00510395	0.668331	0.83403
cg26704637	male-specific	PRPS2	-0.0207635	0.00210297	5.42764e-23	5.30661e-19	FALSE	-0.014846	0.00463484	0.00135943	0.00304955	-0.00534844	0.00490334	0.275372	0.527889
cg26751304	male-specific	LOC389895	0.0168196	0.00212617	2.55819e-15	2.50114e-11	FALSE	0.00755279	0.0038066	0.047241	0.0606165	0.00476336	0.00375577	0.204698	0.453273
cg26773183	male-specific	GUCY2F	-0.0116711	0.00207529	1.86765e-08	0.0001826	FALSE	-0.00896234	0.00460299	0.0515264	0.0653714	0.000280993	0.00477484	0.953073	0.982367
cg26778358	male-specific	GPR101	0.0167347	0.00247354	1.32877e-11	1.29914e-07	FALSE	0.0165196	0.00444891	0.000204677	0.000657228	-0.00194604	0.00487757	0.68991	0.845719
cg26785999	male-specific	TCEAL1	0.0173683	0.00212719	3.21706e-16	3.14532e-12	FALSE	0.0124412	0.00382902	0.00115737	0.00268606	-0.000822098	0.00464812	0.859613	0.943262
cg26791231	male-specific	IL1RAPL1	0.0115908	0.002046	1.46925e-08	0.000143649	FALSE	0.00442461	0.00491244	0.36775	0.381069	0.00035911	0.00461904	0.938031	0.978792
cg26822438	male-specific	NKAP	0.0178895	0.00217697	2.07637e-16	2.03007e-12	FALSE	0.0130773	0.003852	0.00068643	0.00174521	-0.000929867	0.00427152	0.827671	0.933203
cg26839325	male-specific	BMP15	-0.014756	0.00194081	2.89265e-14	2.82814e-10	FALSE	-0.00655293	0.00350567	0.0615894	0.0766171	0.00370779	0.00447027	0.406859	0.655419
cg26883351	male-specific	PRRG1	0.0244634	0.00189791	5.14496e-38	5.03022e-34	FALSE	0.0136424	0.00294184	3.52835e-06	2.30063e-05	0.00415002	0.00430472	0.335014	0.585434
cg26892560	male-specific	BCYRN1	-0.0122493	0.00254857	1.53713e-06	0.0150285	FALSE	-0.0117149	0.00431745	0.00665989	0.0112485	-0.0070466	0.0046311	0.128114	0.333236
cg26943822	male-specific	SLITRK4	0.0120435	0.00223845	7.43693e-08	0.000727108	FALSE	0.00405933	0.00381632	0.287474	0.303463	-0.00107572	0.00473903	0.82043	0.928072
cg26959464	male-specific	KIAA1210	-0.0121614	0.00260566	3.05162e-06	0.0298357	FALSE	-0.0137775	0.00448032	0.00210416	0.00436072	0.00154741	0.00501303	0.757566	0.891302
cg26967211	male-specific	PRRG1	0.0213085	0.00221004	5.33165e-22	5.21275e-18	FALSE	0.00961378	0.00391708	0.014115	0.021458	0.00249705	0.00447735	0.577044	0.78121
cg27044570	male-specific	TRPC5	0.0260823	0.00193127	1.45573e-41	1.42327e-37	FALSE	0.0159521	0.00362701	1.09185e-05	5.94625e-05	0.00804989	0.00445052	0.0704896	0.221522
cg27053580	male-specific	AWAT2	-0.0162113	0.00209109	9.00638e-15	8.80553e-11	FALSE	-0.0119418	0.00368073	0.00117695	0.00272489	0.00201595	0.00489665	0.680559	0.840309
cg27064949	male-specific	DGAT2L6	-0.0244982	0.00244844	1.43961e-23	1.4075e-19	TRUE	-0.0319896	0.00440345	3.73958e-13	2.48806e-11	-0.0206545	0.00510209	5.16021e-05	0.000668387
cg27086638	male-specific	WDR13	-0.0169804	0.00256057	3.32306e-11	3.24896e-07	TRUE	-0.0218269	0.00475421	4.41002e-06	2.74293e-05	-0.0207177	0.00492946	2.63598e-05	0.000388706
cg27162304	male-specific	PLS3	0.0118129	0.00242992	1.16533e-06	0.0113935	FALSE	0.00971282	0.0043878	0.0268564	0.037253	-0.00773264	0.00504347	0.125227	0.327503
cg27204474	male-specific	ARHGAP36	0.0275122	0.00228177	1.7736e-33	1.73405e-29	FALSE	0.0209853	0.00387799	6.2541e-08	7.78513e-07	0.010155	0.00489897	0.0381828	0.139624
cg27256435	male-specific	LRCH2	0.0195983	0.00233958	5.43635e-17	5.31512e-13	FALSE	0.0106506	0.00384123	0.00555907	0.0096616	-0.00864738	0.00502382	0.0852007	0.248222
cg27271368	male-specific	AR	0.0176198	0.00221013	1.55743e-15	1.5227e-11	FALSE	0.011165	0.00383217	0.00357417	0.00677714	-0.00302238	0.00370521	0.414667	0.662982
cg27274135	male-specific	UTP14A	-0.0139786	0.00260721	8.25227e-08	0.000806824	FALSE	-0.00892164	0.00533721	0.0946046	0.111262	-0.0121283	0.00474269	0.0105498	0.0531064
cg27309392	male-specific	BCOR	-0.00631996	0.00114012	2.9692e-08	0.000290298	TRUE	-0.0109769	0.00241392	5.43287e-06	3.30629e-05	-0.0160231	0.00445432	0.000321662	0.00319495
cg27329507	male-specific	NALF2	-0.0120804	0.00223678	6.63462e-08	0.000648667	FALSE	-0.00541837	0.00509396	0.287471	0.303463	-0.0079541	0.00477857	0.0960051	0.271448
cg27382931	male-specific	GPC4	0.0200205	0.00213303	6.23693e-21	6.09785e-17	FALSE	0.0122289	0.00391056	0.00176514	0.0037699	-0.000631546	0.00348936	0.856374	0.942026
cg27394478	male-specific	ZFP92	-0.0177392	0.00231156	1.66597e-14	1.62882e-10	FALSE	-0.010365	0.00388915	0.00769641	0.0127299	-0.00343373	0.004734	0.468247	0.706029
cg27424370	male-specific	PTCHD1	0.0137001	0.00247918	3.27515e-08	0.000320211	FALSE	0.0114953	0.00425939	0.00695848	0.0117012	0.000703992	0.00451345	0.876051	0.949038
cg27424407	male-specific	TMEM47	0.0118052	0.00241415	1.00841e-06	0.00985919	FALSE	0.00440794	0.00480012	0.358463	0.372452	0.00468859	0.00500097	0.348483	0.59581
cg27429569	male-specific	AVPR2	-0.0120082	0.00252707	2.01588e-06	0.0197093	FALSE	-0.00723782	0.00516839	0.161393	0.179149	-0.0121194	0.00485715	0.0125899	0.0598071
cg27437966	male-specific	NALF2	-0.0206092	0.00194504	3.11726e-26	3.04775e-22	FALSE	-0.0166771	0.00344029	1.24969e-06	9.71158e-06	-0.00300764	0.00401406	0.453691	0.694448
cg27497831	male-specific	AVPR2	-0.0145707	0.0021976	3.35076e-11	3.27604e-07	FALSE	-0.0140242	0.00393111	0.000360413	0.00104525	-0.0106409	0.00458893	0.0204053	0.0869266
cg27502296	male-specific	DUSP9	0.0262468	0.00214795	2.44716e-34	2.39258e-30	TRUE	0.0167798	0.00351379	1.79347e-06	1.31224e-05	0.0148229	0.00453333	0.00107637	0.0087804
cg27505047	male-specific	LINC00629	0.0198912	0.00219064	1.08487e-19	1.06068e-15	FALSE	0.0163695	0.00391702	2.92706e-05	0.000134239	0.00265901	0.00383877	0.488515	0.720782
cg27540791	male-specific	DRP2	0.0102381	0.00155181	4.18194e-11	4.08868e-07	FALSE	0.00575614	0.00271976	0.0343099	0.0460267	0.000567545	0.0035567	0.873219	0.94842
cg27548655	male-specific	PAGE5	-0.0187842	0.00213301	1.29165e-18	1.26285e-14	FALSE	-0.0112258	0.00400403	0.00505331	0.00893653	0.0038479	0.00446887	0.389213	0.639899
cg27551771	male-specific	KIAA1210	-0.0164879	0.00199421	1.36388e-16	1.33346e-12	FALSE	-0.00988072	0.00335194	0.00320082	0.00617922	-0.00193961	0.00344851	0.57381	0.780691
cg27565450	male-specific	CDX4	0.0146755	0.00260493	1.76354e-08	0.000172422	FALSE	0.0135195	0.00473285	0.00428298	0.00783442	0.0113723	0.00498888	0.0226357	0.0940792
cg27584469	male-specific	SLITRK2	0.023641	0.00213423	1.62149e-28	1.58533e-24	FALSE	0.0101614	0.0036033	0.00480172	0.00858666	0.00793825	0.00453877	0.0802931	0.239009
cg27647594	male-specific	TCEAL2	-0.0149644	0.00246075	1.19259e-09	1.166e-05	FALSE	-0.0191545	0.00492954	0.000102052	0.00036567	-0.00707294	0.00433831	0.103028	0.285001
ch.X.42854404F	male-specific	PPP1R2C	-0.0187942	0.00227923	1.63993e-16	1.60336e-12	FALSE	-0.0143822	0.0043002	0.000824201	0.00204928	0.000173162	0.0050535	0.972665	0.987877
ch.X.57019131F	male-specific	SPIN3	-0.0109247	0.00215362	3.92169e-07	0.00383424	FALSE	-0.0115558	0.00491949	0.0188246	0.027544	-0.00204959	0.00498877	0.681189	0.840309
ch.X.153018199F	male-specific	MECP2	-0.0161922	0.00242323	2.35579e-11	2.30325e-07	FALSE	-0.0103558	0.00460986	0.0246757	0.0346799	-0.00536147	0.00495754	0.279485	0.532049
cg00206414	both-sex	BCOR	0.0283109	0.0018632	3.8298e-52	3.7444e-48	FALSE	0.0154402	0.00295433	1.72945e-07	1.77291e-06	0.00983999	0.00458326	0.0317978	0.121913
cg01538344	both-sex	TAF7L	0.0294606	0.00235402	6.17807e-36	6.0403e-32	TRUE	0.0274399	0.00377763	3.76388e-13	2.48806e-11	0.0253226	0.00491781	2.61643e-07	7.06436e-06
cg03723938	both-sex	ANOS1	0.0127257	0.00244227	1.88221e-07	0.00184024	FALSE	0.0108848	0.00468156	0.0200699	0.0291689	0.00103103	0.00486625	0.832206	0.933582
cg04730443	both-sex	MAGEB6	-0.036871	0.00195655	3.23963e-79	3.16738e-75	TRUE	-0.0240153	0.00312564	1.55013e-14	1.41504e-12	-0.0247105	0.00458985	7.29558e-08	2.49743e-06
cg07276379	both-sex	MXRA5	0.020273	0.00214059	2.77807e-21	2.71612e-17	FALSE	0.014607	0.00398978	0.000251129	0.000777729	0.00783637	0.00468745	0.0945685	0.268574
cg08704539	both-sex	TAF7L	0.0305251	0.00240389	6.05098e-37	5.91605e-33	TRUE	0.0275356	0.00392022	2.15622e-12	1.21573e-10	0.0234539	0.00502743	3.08346e-06	5.9707e-05
cg10088365	both-sex	ANOS1	0.0106195	0.00211093	4.88665e-07	0.00477768	FALSE	0.00795501	0.00456908	0.0816742	0.0983476	-0.00038339	0.00503017	0.939246	0.978792
cg12323723	both-sex	ZIC3	0.0194323	0.00200883	3.90944e-22	3.82226e-18	FALSE	0.0158359	0.00394662	6.00693e-05	0.000238412	0.0120568	0.00470047	0.0103171	0.0523226
cg13277716	both-sex	ANOS1	0.0129881	0.00231574	2.03961e-08	0.000199413	FALSE	0.010116	0.00373528	0.00676412	0.0113944	0.00629224	0.00506447	0.214079	0.464016
cg16141678	both-sex	MXRA5	0.0269303	0.00213477	1.74413e-36	1.70524e-32	FALSE	0.0138986	0.00379012	0.000245352	0.000764364	0.00969066	0.00438049	0.0269508	0.107905
cg16723800	both-sex	TAF7L	0.0288768	0.00242682	1.19683e-32	1.17014e-28	TRUE	0.0254639	0.00400135	1.96798e-10	5.98828e-09	0.0226671	0.00503739	6.80294e-06	0.000112424
cg18396832	both-sex	ANOS1	0.0224349	0.00234519	1.10776e-21	1.08306e-17	FALSE	0.018898	0.00389128	1.19471e-06	9.42493e-06	-0.00340765	0.0048995	0.486737	0.719757
cg25530944	both-sex	FIRRE	0.00988883	0.00215607	4.50725e-06	0.0440674	FALSE	0.00421841	0.00423801	0.319554	0.335112	-0.00888475	0.00436517	0.0418134	0.148163
cg00008932	both-sex	RPS4X	-0.0168286	0.00191264	1.38519e-18	1.3543e-14	FALSE	-0.00857862	0.00293523	0.00347072	0.00660057	-0.00239652	0.00435069	0.581747	0.78251
cg00168417	both-sex	KIAA1210	-0.035103	0.00214065	1.96802e-60	1.92413e-56	TRUE	-0.0239803	0.0035566	1.55701e-11	7.10662e-10	-0.0317168	0.00484311	5.79831e-11	4.44614e-09
cg00615794	both-sex	MORF4L2-AS1	-0.0254468	0.00209436	5.72344e-34	5.5958e-30	TRUE	-0.0243123	0.00339697	8.2425e-13	5.26695e-11	-0.027362	0.00407006	1.78321e-11	1.70921e-09
cg01679167	both-sex	NLGN4X	0.0253982	0.00209754	9.51784e-34	9.30559e-30	FALSE	0.0104076	0.00294351	0.000406568	0.00115295	0.00281604	0.0049443	0.568981	0.77946
cg01786967	both-sex	TAF7L	0.0278504	0.0024419	3.93654e-30	3.84876e-26	TRUE	0.0225995	0.00448179	4.59455e-07	4.1546e-06	0.0248244	0.00481529	2.53175e-07	6.93338e-06
cg01882566	both-sex	RPGR	-0.0353053	0.0019512	3.54409e-73	3.46506e-69	TRUE	-0.0286628	0.00357049	9.93211e-16	1.4646e-13	-0.0319024	0.00412993	1.12141e-14	2.68718e-12
cg01990106	both-sex	NLGN4X	-0.0222495	0.00231687	7.74747e-22	7.57471e-18	FALSE	-0.0113375	0.00391246	0.003758	0.00709064	-0.00781502	0.00477959	0.102032	0.283471
cg03003060	both-sex	GPM6B	0.0136029	0.00248379	4.33414e-08	0.000423749	FALSE	0.0122975	0.0045281	0.00661111	0.0111858	0.000819756	0.00499096	0.869536	0.946565
cg03351894	both-sex	ERAS	0.0223981	0.00217233	6.30749e-25	6.16684e-21	TRUE	0.0211883	0.00368758	9.14502e-09	1.51129e-07	0.0152027	0.00478381	0.00148316	0.011511
cg03838168	both-sex	RBM3	-0.0216607	0.00224648	5.31245e-22	5.19399e-18	FALSE	-0.0165571	0.00389917	2.17308e-05	0.000104668	-0.00731594	0.00482581	0.129519	0.335978
cg04084455	both-sex	ANOS1	0.0149399	0.0025275	3.40133e-09	3.32548e-05	FALSE	0.0134318	0.00401413	0.000819458	0.00204013	-0.00277656	0.00511143	0.586988	0.784151
cg04532200	both-sex	PLXNB3	-0.0358681	0.0020767	7.68406e-67	7.5127e-63	TRUE	-0.0308533	0.00319222	4.2393e-22	1.01584e-19	-0.0321927	0.00461158	2.93411e-12	2.96037e-10
cg04886769	both-sex	BCYRN1	-0.0262374	0.00216714	9.70725e-34	9.49078e-30	TRUE	-0.0233485	0.0039861	4.69975e-09	8.92022e-08	-0.0227002	0.00457462	6.97014e-07	1.69136e-05
cg05152051	both-sex	ANOS1	0.0157934	0.00232533	1.10645e-11	1.08178e-07	FALSE	0.0142532	0.00369973	0.000116918	0.000412766	-0.00167451	0.00512721	0.743977	0.882006
cg05987154	both-sex	MXRA5	0.0286703	0.00218195	1.94776e-39	1.90432e-35	TRUE	0.0149575	0.0034608	1.54638e-05	7.96887e-05	0.0144637	0.00466297	0.00192334	0.0138838
cg06231618	both-sex	CXorf38	-0.0322709	0.00211224	1.07116e-52	1.04727e-48	FALSE	-0.030857	0.00390541	2.76502e-15	3.53369e-13	-0.00314251	0.00396713	0.428281	0.674622
cg08750326	both-sex	TENM1	-0.037051	0.00217546	4.8082e-65	4.70098e-61	TRUE	-0.036552	0.00370592	6.01535e-23	2.30629e-20	-0.0351016	0.00462993	3.41721e-14	5.95526e-12
cg08762253	both-sex	PLP1	-0.0202481	0.00201048	7.40215e-24	7.23709e-20	FALSE	-0.0128693	0.00302105	2.04529e-05	0.000100044	-0.00210946	0.00476675	0.658102	0.826725
cg10127415	both-sex	MAGEB6	-0.0353896	0.00209718	6.88754e-64	6.73394e-60	TRUE	-0.0253348	0.00339913	9.10309e-14	6.71178e-12	-0.0218477	0.00451511	1.30623e-06	2.84551e-05
cg16135771	both-sex	PLP1	-0.0242014	0.00200595	1.61953e-33	1.58341e-29	FALSE	-0.0118116	0.00356741	0.000929699	0.00225314	-0.0100576	0.00464088	0.0302208	0.117512
cg17156570	both-sex	SOX3	0.0373365	0.00185968	1.17676e-89	1.15051e-85	TRUE	0.0214114	0.00326581	5.51921e-11	2.35118e-09	0.0389002	0.00425846	6.5533e-20	4.18756e-17
cg17550929	both-sex	ZIC3	-0.0162766	0.00264638	7.72351e-10	7.55128e-06	FALSE	-0.0177542	0.00518393	0.000615154	0.00160661	-0.00859832	0.0050349	0.0876839	0.253148
cg17588373	both-sex	GPM6B	0.00851105	0.00147366	7.67433e-09	7.5032e-05	FALSE	0.00333178	0.00281281	0.236215	0.252551	0.00163776	0.00451068	0.716541	0.865539
cg17811446	both-sex	NLGN4X	0.0169338	0.00244466	4.30387e-12	4.20789e-08	FALSE	0.00769041	0.00388591	0.0478104	0.0612651	0.00350141	0.00449085	0.435582	0.67667
cg17938879	both-sex	AFF2	0.0172097	0.00224281	1.67626e-14	1.63888e-10	FALSE	0.00650702	0.00457276	0.154737	0.172661	0.00444056	0.00434474	0.306755	0.557922
cg18126630	both-sex	GPR101	-0.0238577	0.00241708	5.58928e-23	5.46463e-19	FALSE	-0.0181947	0.00419429	1.43812e-05	7.53246e-05	-0.0103159	0.00500012	0.039101	0.141963
cg19386336	both-sex	TAF7L	0.0234299	0.00249981	7.07182e-21	6.91412e-17	TRUE	0.0231625	0.00440607	1.46467e-07	1.56859e-06	0.0181734	0.00502521	0.000298688	0.0030136
cg20207784	both-sex	RPS4X	-0.019695	0.00200389	8.49522e-23	8.30577e-19	TRUE	-0.0131829	0.00325841	5.21427e-05	0.000216358	-0.0109636	0.00342401	0.00136492	0.0107715
cg20456193	both-sex	ATP2B3	-0.0126177	0.0024051	1.5525e-07	0.00151788	FALSE	-0.0161072	0.0045578	0.000409334	0.00115736	0.000363241	0.00477165	0.93932	0.978792
cg20503835	both-sex	YIPF6	-0.0222752	0.00203495	6.92159e-28	6.76724e-24	FALSE	-0.0127438	0.00333439	0.000132421	0.000458215	-0.00492493	0.00488879	0.313746	0.564742
cg23575876	both-sex	SLITRK4	0.0255126	0.00162356	1.21312e-55	1.18607e-51	FALSE	0.0134563	0.00242969	3.05424e-08	4.24273e-07	0.00414947	0.00348747	0.234117	0.482583
cg24197116	both-sex	EFNB1	-0.0322604	0.00222685	1.46431e-47	1.43166e-43	TRUE	-0.0243353	0.00352332	4.95353e-12	2.54041e-10	-0.0256964	0.00461365	2.55264e-08	1.04115e-06
cg25140188	both-sex	FTHL17	-0.0362879	0.00211263	3.97213e-66	3.88355e-62	TRUE	-0.0374395	0.00345159	2.06018e-27	3.94936e-24	-0.0218448	0.00503652	1.44261e-05	0.00022668
cg25691526	both-sex	FIRRE	0.0143045	0.00231111	6.03713e-10	5.9025e-06	FALSE	0.00420624	0.00442434	0.341755	0.357027	0.00280902	0.00461885	0.543079	0.766066

## Sheet: Table S4
Table S4 The list of age-related differentially methylated CpGs (aDMCs) in females.
CpG	Category	Nearest gene	BIOS_Effect.Size	BIOS_Std.error	BIOS_Pvalue	BIOS_Pbonf	Replication	Johannson_Effect.Size	Johannson_Std.error	Johannson_Pvalue	Johannson_PFDR	Reynolds_Effect.Size	Reynolds_Std.error	Reynolds_Pvalue	Reynolds_PFDR
cg01310267	female-specific	GPM6B	0.0183389	0.0038898	2.42181e-06	0.0236781	FALSE	0.016781	0.00416347	5.56517e-05	0.000226506	0.00112593	0.00528239	0.831211	0.933582
cg03723195	female-specific	ARSD	0.0201343	0.00382934	1.45712e-07	0.00142463	FALSE	0.0172754	0.00419595	3.83551e-05	0.00016875	0.00413322	0.00488054	0.397063	0.643968
cg03746520	female-specific	GAGE10	-0.0300126	0.00391629	1.80873e-14	1.76839e-10	TRUE	-0.033006	0.00421636	4.9541e-15	5.27611e-13	-0.0378891	0.0050097	3.93402e-14	6.28459e-12
cg09159923	female-specific	CTPS2	0.0183715	0.00372394	8.08284e-07	0.0079026	FALSE	0.0185201	0.00391824	2.28268e-06	1.60289e-05	0.0105182	0.00459167	0.0219797	0.0921994
cg10734526	female-specific	GPM6B	0.0198938	0.00397348	5.5383e-07	0.00541479	FALSE	0.0174097	0.00417058	2.98759e-05	0.000136038	0.00107202	0.00519197	0.836419	0.93511
cg10978884	female-specific	AMMECR1	0.0188327	0.00378917	6.69006e-07	0.00654088	FALSE	0.0185659	0.00439118	2.35784e-05	0.000112158	-9.30792e-05	0.00511534	0.985482	0.996197
cg11395955	female-specific	SAT1	0.0211372	0.00414625	3.4343e-07	0.00335771	FALSE	0.0181859	0.00470233	0.000109987	0.00039118	0.0125979	0.00538163	0.0192371	0.0832448
cg13751216	female-specific	ZCCHC12	-0.0197529	0.00417809	2.2704e-06	0.0221977	FALSE	-0.0151006	0.00471769	0.00137027	0.00306511	-0.00991321	0.00549532	0.0712411	0.221877
cg13784767	female-specific	CTPS2	0.0203469	0.0039555	2.69021e-07	0.00263021	TRUE	0.0165897	0.00435644	0.000140042	0.000481112	0.0172729	0.00506696	0.000652205	0.00576164
cg17296858	female-specific	MPC1L	0.0203725	0.00437034	3.13867e-06	0.0306868	FALSE	0.0139332	0.00493511	0.00475352	0.00851636	0.0114144	0.00528504	0.0307908	0.118893
cg25156485	female-specific	MSN	0.0177902	0.00345607	2.63947e-07	0.00258061	FALSE	0.0149657	0.00358807	3.03304e-05	0.00013778	0.00501877	0.00439742	0.253745	0.505364
cg00379371	female-specific	PIM2	-0.0190638	0.00407367	2.87203e-06	0.0280798	FALSE	-0.0208212	0.00469199	9.09672e-06	5.12895e-05	-0.00640924	0.00531722	0.228059	0.475722
cg02991082	female-specific	TSC22D3	-0.0286421	0.00401736	1.0067e-12	9.84251e-09	TRUE	-0.0289608	0.00416293	3.47982e-12	1.90595e-10	-0.0177799	0.00543661	0.00107395	0.0087804
cg05061296	female-specific	TBL1X	-0.0242646	0.00367688	4.13293e-11	4.04077e-07	TRUE	-0.0209407	0.00381201	3.94367e-08	5.28673e-07	-0.013856	0.00524005	0.00818723	0.0440868
cg05204193	female-specific	TAB3	-0.0276511	0.00341931	6.12745e-16	5.99081e-12	TRUE	-0.0305975	0.00390726	4.84299e-15	5.27611e-13	-0.0215414	0.00538134	6.25487e-05	0.000788854
cg07811386	female-specific	CA5B	-0.0339627	0.0033756	8.19608e-24	8.01331e-20	TRUE	-0.0339163	0.00343316	5.13226e-23	2.30629e-20	-0.0291504	0.00511758	1.22558e-08	5.46382e-07
cg08021299	female-specific	HEPH	0.0199738	0.00397733	5.11588e-07	0.0050018	FALSE	0.0244931	0.00441326	2.8584e-08	4.04497e-07	0.00957153	0.00547898	0.0806452	0.239314
cg08076987	female-specific	CDR1	-0.0210403	0.00422555	6.3813e-07	0.006239	TRUE	-0.0220525	0.00456634	1.36974e-06	1.04198e-05	-0.0242504	0.00510664	2.04631e-06	4.26388e-05
cg08772684	female-specific	MIR384	-0.027814	0.00400506	3.79187e-12	3.70731e-08	TRUE	-0.0218187	0.00492447	9.39363e-06	5.28082e-05	-0.0234558	0.00532221	1.04738e-05	0.000168725
cg10430126	female-specific	RAB9A	0.0198481	0.00427674	3.46821e-06	0.0339087	TRUE	0.0185512	0.00480508	0.000113044	0.000400564	0.0151298	0.00517802	0.00347882	0.0228387
cg11104440	female-specific	OFD1	0.0195071	0.0040016	1.08909e-06	0.0106481	TRUE	0.0207053	0.00471518	1.12725e-05	6.12165e-05	0.0191421	0.00497244	0.000118294	0.00132614
cg11482392	female-specific	DIAPH2	-0.0220451	0.0039558	2.50602e-08	0.000245014	TRUE	-0.0268503	0.00447045	1.89964e-09	4.33526e-08	-0.0228191	0.00525163	1.39189e-05	0.000220516
cg12528673	female-specific	FATE1	-0.0255636	0.00379189	1.56605e-11	1.53113e-07	TRUE	-0.0249058	0.00429145	6.49108e-09	1.18509e-07	-0.0141935	0.00534142	0.00787789	0.0431483
cg12650780	female-specific	SH3BGRL	-0.0192686	0.00402033	1.64478e-06	0.0160811	FALSE	-0.019191	0.00468619	4.21774e-05	0.000181287	-0.00685317	0.00491913	0.163569	0.391463
cg14621531	female-specific	RAB9A	0.0194782	0.00416468	2.91104e-06	0.0284612	TRUE	0.0178412	0.00462093	0.00011294	0.000400564	0.0155598	0.00498753	0.00181012	0.0132443
cg15583887	female-specific	GEMIN8	-0.0274916	0.00356754	1.29776e-14	1.26882e-10	TRUE	-0.0225409	0.00394191	1.07609e-08	1.71905e-07	-0.0219968	0.00540171	4.65737e-05	0.000628745
cg16204757	female-specific	MSN	0.028273	0.00383898	1.7752e-13	1.73561e-09	TRUE	0.0237966	0.00423143	1.86826e-08	2.75801e-07	0.0155799	0.0049752	0.0017391	0.0129219
cg17572800	female-specific	GPR174	-0.0250877	0.00409347	8.85967e-10	8.6621e-06	TRUE	-0.0255386	0.00432137	3.42435e-09	6.90997e-08	-0.0226986	0.00511427	9.06798e-06	0.000147316
cg18476633	female-specific	TCEANC	-0.022614	0.00383538	3.72086e-09	3.63788e-05	FALSE	-0.0285938	0.00441748	9.61479e-11	3.35119e-09	-0.00931712	0.00470202	0.0475335	0.163301
cg19822434	female-specific	NKRF	-0.0196826	0.00427662	4.17713e-06	0.0408398	TRUE	-0.0243201	0.00461085	1.33095e-07	1.46634e-06	-0.0200186	0.00530827	0.000162451	0.00176942
cg21968376	female-specific	TCEANC	-0.0186752	0.00392369	1.9397e-06	0.0189644	FALSE	-0.0185562	0.00475467	9.51131e-05	0.000344673	-0.0107693	0.00487561	0.0271879	0.108246
cg23079782	female-specific	P2RY10	-0.023748	0.00420523	1.63027e-08	0.000159392	TRUE	-0.0265789	0.00489743	5.72763e-08	7.26328e-07	-0.0190352	0.00539271	0.000415865	0.0039147
cg25536960	female-specific	TCEANC	-0.0190057	0.00389911	1.09162e-06	0.0106727	FALSE	-0.0209523	0.00452567	3.6626e-06	2.37203e-05	-0.0104613	0.0049605	0.0349512	0.131258
cg00206414	both-sex	BCOR	0.0186334	0.00335473	2.78616e-08	0.000272403	FALSE	0.0154087	0.00329356	2.89057e-06	1.93074e-05	0.00490332	0.00431327	0.255623	0.507276
cg01538344	both-sex	TAF7L	0.0233392	0.00383197	1.12461e-09	1.09953e-05	TRUE	0.0240236	0.00424979	1.57762e-08	2.41944e-07	0.018976	0.00493399	0.000120076	0.00133829
cg03723938	both-sex	ANOS1	0.020011	0.00400406	5.80242e-07	0.00567303	FALSE	0.0167222	0.00407127	4.00212e-05	0.000174537	0.00488249	0.004855	0.314578	0.56512
cg04730443	both-sex	MAGEB6	-0.0271524	0.00387188	2.33742e-12	2.28529e-08	TRUE	-0.0228325	0.00414709	3.67761e-08	4.96477e-07	-0.0301733	0.00534436	1.64395e-08	7.16241e-07
cg07276379	both-sex	MXRA5	0.0238795	0.00377929	2.64076e-10	2.58187e-06	FALSE	0.0193873	0.00382498	4.00724e-07	3.71267e-06	0.00738229	0.00517873	0.154012	0.376104
cg08704539	both-sex	TAF7L	0.0245801	0.00403672	1.1353e-09	1.10998e-05	TRUE	0.023404	0.00432788	6.38285e-08	7.89415e-07	0.0143131	0.00513024	0.00527151	0.0312864
cg10088365	both-sex	ANOS1	0.023635	0.00374184	2.67718e-10	2.61748e-06	FALSE	0.0116906	0.00413249	0.00467018	0.00839844	-0.00112465	0.00506966	0.824439	0.931319
cg12323723	both-sex	ZIC3	0.0176137	0.00373205	2.36327e-06	0.0231057	FALSE	0.0163218	0.0041536	8.51064e-05	0.00031865	0.0118456	0.00499465	0.0177082	0.0775036
cg13277716	both-sex	ANOS1	0.0225091	0.00351092	1.44408e-10	1.41187e-06	FALSE	0.0203158	0.0034241	2.97105e-09	6.19076e-08	0.0058232	0.00496225	0.240595	0.490224
cg16141678	both-sex	MXRA5	0.0251414	0.00373799	1.74498e-11	1.70607e-07	FALSE	0.0223415	0.00407269	4.11869e-08	5.46001e-07	0.00633488	0.00476121	0.183347	0.421044
cg16723800	both-sex	TAF7L	0.0250872	0.0039904	3.23909e-10	3.16686e-06	FALSE	0.0229	0.00414458	3.28968e-08	4.50451e-07	0.011716	0.0050525	0.0204027	0.0869266
cg18396832	both-sex	ANOS1	0.0274859	0.00349785	3.90502e-15	3.81794e-11	FALSE	0.0210555	0.00370645	1.34094e-08	2.10703e-07	0.0110521	0.00500456	0.0272167	0.108246
cg25530944	both-sex	FIRRE	0.0129389	0.00277166	3.03707e-06	0.0296935	FALSE	0.00872579	0.00308844	0.00472348	0.00847838	-0.00451821	0.00447883	0.313074	0.564063
cg00008932	both-sex	RPS4X	-0.0172814	0.0037099	3.19021e-06	0.0311906	TRUE	-0.0133727	0.00367014	0.000268807	0.000820545	-0.0192255	0.0049591	0.000105835	0.00120765
cg00168417	both-sex	KIAA1210	-0.0245835	0.00397669	6.33343e-10	6.1922e-06	FALSE	-0.017588	0.00378804	3.43323e-06	2.25394e-05	-0.010551	0.0053871	0.0501633	0.169621
cg00615794	both-sex	MORF4L2-AS1	-0.0285507	0.00407027	2.30887e-12	2.25738e-08	TRUE	-0.0212698	0.00415478	3.06578e-07	2.99852e-06	-0.0238967	0.00485586	8.60132e-07	2.02985e-05
cg01679167	both-sex	NLGN4X	0.0238783	0.00324743	1.93837e-13	1.89514e-09	FALSE	0.0211287	0.00322728	5.874e-11	2.44793e-09	0.00749702	0.00516598	0.146716	0.361046
cg01786967	both-sex	TAF7L	0.0252362	0.00401387	3.23133e-10	3.15927e-06	FALSE	0.0207735	0.00465996	8.27809e-06	4.72294e-05	0.010903	0.00517102	0.0349885	0.131258
cg01882566	both-sex	RPGR	-0.022087	0.00388002	1.25204e-08	0.000122412	TRUE	-0.0165345	0.00454764	0.000277079	0.000835159	-0.0201006	0.00503285	6.49992e-05	0.000809113
cg01990106	both-sex	NLGN4X	-0.0190171	0.00345243	3.62267e-08	0.000354188	TRUE	-0.0104419	0.00362842	0.00400447	0.00745156	-0.0171492	0.00504529	0.000676177	0.00591886
cg03003060	both-sex	GPM6B	0.0177649	0.00385841	4.14049e-06	0.0404816	FALSE	0.0160172	0.00402074	6.78645e-05	0.000262291	0.00590851	0.00535782	0.270121	0.524518
cg03351894	both-sex	ERAS	0.0173889	0.00374154	3.35941e-06	0.032845	FALSE	0.0157032	0.00442831	0.000390995	0.00111373	0.00923146	0.00511732	0.0712366	0.221877
cg03838168	both-sex	RBM3	-0.0180922	0.00396451	5.02964e-06	0.0491747	FALSE	-0.0166895	0.00401284	3.19603e-05	0.000143822	-0.00837132	0.00510576	0.101092	0.281677
cg04084455	both-sex	ANOS1	0.0188417	0.00393925	1.72641e-06	0.0168791	TRUE	0.0214658	0.00420912	3.39966e-07	3.25858e-06	0.0148837	0.0053305	0.00523562	0.0311698
cg04532200	both-sex	PLXNB3	-0.0220589	0.00379216	5.9921e-09	5.85848e-05	TRUE	-0.0219225	0.00346404	2.47404e-10	7.07871e-09	-0.0244841	0.00483162	4.03141e-07	1.04435e-05
cg04886769	both-sex	BCYRN1	-0.0254772	0.00385314	3.79034e-11	3.70581e-07	TRUE	-0.0207016	0.00426868	1.23678e-06	9.67721e-06	-0.0251136	0.00533858	2.5489e-06	5.03736e-05
cg05152051	both-sex	ANOS1	0.0168464	0.00365089	3.94401e-06	0.0385606	FALSE	0.019378	0.00385502	4.98994e-07	4.42857e-06	0.0052339	0.00533105	0.32621	0.578488
cg05987154	both-sex	MXRA5	0.0226735	0.00348822	8.03092e-11	7.85183e-07	FALSE	0.0204866	0.00366955	2.36604e-08	3.38485e-07	0.00231517	0.00520747	0.656619	0.826725
cg06231618	both-sex	CXorf38	-0.020838	0.00352833	3.50672e-09	3.42852e-05	FALSE	-0.0220949	0.00359327	7.79841e-10	1.84562e-08	-0.00537923	0.00491044	0.273312	0.527491
cg08750326	both-sex	TENM1	-0.0223915	0.00417224	8.0155e-08	0.000783675	TRUE	-0.0165101	0.00474139	0.000497461	0.00136233	-0.0274782	0.00510827	7.4833e-08	2.51675e-06
cg08762253	both-sex	PLP1	-0.0164181	0.00355019	3.75367e-06	0.0366996	FALSE	-0.0106163	0.00372538	0.00437585	0.00795873	0.000289452	0.00503525	0.954159	0.982367
cg10127415	both-sex	MAGEB6	-0.018552	0.00405179	4.67867e-06	0.0457433	TRUE	-0.0205292	0.00446213	4.20964e-06	2.66333e-05	-0.0241354	0.0051979	3.42901e-06	6.50833e-05
cg16135771	both-sex	PLP1	-0.018661	0.00385087	1.2603e-06	0.0123219	FALSE	-0.0148271	0.00431287	0.000586299	0.00154519	-0.0118462	0.00518389	0.0223015	0.0931415
cg17156570	both-sex	SOX3	0.022531	0.00348474	1.0089e-10	9.86397e-07	TRUE	0.0189434	0.00382941	7.54381e-07	6.3707e-06	0.0161554	0.00473318	0.000642	0.00572352
cg17550929	both-sex	ZIC3	-0.0214666	0.0042708	4.99841e-07	0.00488695	FALSE	-0.0136324	0.00485882	0.00502078	0.00889541	-0.0132156	0.00534811	0.0134709	0.0625271
cg17588373	both-sex	GPM6B	0.0164988	0.00327002	4.52403e-07	0.00442314	FALSE	0.0158372	0.00363547	1.3229e-05	7.02491e-05	0.0101262	0.00525373	0.0539255	0.178326
cg17811446	both-sex	NLGN4X	0.018008	0.00374786	1.54842e-06	0.0151389	FALSE	0.0168216	0.0037389	6.82473e-06	3.98872e-05	0.00517536	0.0053249	0.331092	0.584425
cg17938879	both-sex	AFF2	-0.0301526	0.00372794	6.05224e-16	5.91727e-12	FALSE	-0.032875	0.00414472	2.16033e-15	2.95811e-13	-0.013852	0.00545408	0.0110932	0.0544177
cg18126630	both-sex	GPR101	-0.0187233	0.00401493	3.10988e-06	0.0304053	FALSE	-0.0119729	0.00398361	0.00265101	0.00525542	-0.0134431	0.00539224	0.0126654	0.0599496
cg19386336	both-sex	TAF7L	0.0238501	0.00430194	2.95587e-08	0.000288995	FALSE	0.0213058	0.00447115	1.88685e-06	1.36494e-05	0.0081087	0.00525142	0.122565	0.323187
cg20207784	both-sex	RPS4X	-0.0151042	0.00331223	5.11197e-06	0.0499797	FALSE	-0.0108071	0.0032651	0.00093329	0.00225614	-0.00634938	0.00366379	0.0830943	0.243565
cg20456193	both-sex	ATP2B3	-0.0180303	0.00391304	4.07044e-06	0.0397967	FALSE	-0.0118819	0.00424823	0.00515965	0.0090994	-0.0121718	0.00512881	0.0176341	0.0773561
cg20503835	both-sex	YIPF6	-0.0182623	0.00393006	3.37084e-06	0.0329567	FALSE	-0.0156692	0.00416885	0.000170845	0.000570575	-0.0134179	0.00521962	0.0101503	0.0517501
cg23575876	both-sex	SLITRK4	0.0167691	0.00326567	2.82177e-07	0.00275884	FALSE	0.00720605	0.00393253	0.0668882	0.0822481	0.0147139	0.004607	0.0014041	0.0109863
cg24197116	both-sex	EFNB1	-0.0264142	0.00357701	1.5312e-13	1.49705e-09	TRUE	-0.0255974	0.00372101	6.02051e-12	2.95931e-10	-0.0249228	0.00453692	3.94416e-08	1.48254e-06
cg25140188	both-sex	FTHL17	-0.0277576	0.00399493	3.69987e-12	3.61737e-08	TRUE	-0.0251653	0.00467415	7.28761e-08	8.8051e-07	-0.0163225	0.00529666	0.00205853	0.0147246
cg25691526	both-sex	FIRRE	0.0145189	0.00311667	3.18584e-06	0.031148	FALSE	0.00935254	0.00373197	0.0122085	0.0189657	-0.0102325	0.00482833	0.0340689	0.128482

## Sheet: Table S5
Table S5 The list of age-related variably methylated CpGs (aVMCs) in males.
CpG	Category	Nearest gene	BIOS_Effect.Size	BIOS_Std.error	BIOS_Pvalue	BIOS_Pbonf	Replication	Johannson_Effect.Size	Johannson_Std.error	Johannson_Pvalue	Johannson_PFDR	Reynolds_Effect.Size	Reynolds_Std.error	Reynolds_Pvalue	Reynolds_PFDR
cg13613450	male-specific	ZIC3	0.0186795	0.00392688	2.07857e-06	0.0203222	TRUE	0.0262937	0.00505398	1.84665e-07	9.53892e-07	0.0276933	0.00815859	0.000675535	0.000937494
cg25075572	male-specific	KLHL34	0.0189629	0.00413066	4.65201e-06	0.0454827	TRUE	0.0159916	0.00607891	0.00834333	0.00939245	0.0309732	0.00742687	2.96364e-05	6.55873e-05
cg00147819	male-specific	MED12	0.0207937	0.00373901	2.88213e-08	0.000281786	TRUE	0.0224124	0.00520652	1.59804e-05	3.52811e-05	0.0460123	0.00698151	4.13565e-11	3.91853e-09
cg00228620	male-specific	BGN	0.0204309	0.00379189	7.63503e-08	0.000746477	TRUE	0.0174636	0.00541469	0.00122316	0.00156614	0.0255304	0.00723433	0.000409062	0.000613593
cg01135626	male-specific	CDX4	0.0198311	0.00377872	1.64194e-07	0.00160532	TRUE	0.0263532	0.00446483	3.31594e-09	4.054e-08	0.029601	0.0072433	4.2693e-05	8.85802e-05
cg01796247	male-specific	SLITRK2	0.020677	0.00378824	5.16374e-08	0.000504859	TRUE	0.0132415	0.00478777	0.00555237	0.0064157	0.0333195	0.00760993	1.16263e-05	3.12509e-05
cg02534780	male-specific	ARHGAP36	0.0183502	0.0038172	1.61912e-06	0.0158301	TRUE	0.018478	0.00471837	8.65306e-05	0.000143002	0.0436413	0.00692365	2.76463e-10	1.25735e-08
cg02752267	male-specific	DLG3	0.0172801	0.00366012	2.47661e-06	0.0242138	TRUE	0.0217124	0.0043699	6.36539e-07	2.60217e-06	0.0242943	0.00731694	0.000883703	0.00118446
cg02817683	male-specific	PABIR2	0.0259819	0.00379587	8.53262e-12	8.34234e-08	TRUE	0.0215572	0.00468429	3.97736e-06	1.1507e-05	0.0386948	0.00837157	3.68325e-06	1.19653e-05
cg03088756	male-specific	BCOR	0.0204943	0.00396265	2.47175e-07	0.00241663	TRUE	0.013765	0.00521822	0.00816752	0.00921277	0.0315318	0.00782458	5.4484e-05	0.000107363
cg03198117	male-specific	PNCK	0.0219044	0.0040152	5.24702e-08	0.000513001	TRUE	0.0154815	0.00506049	0.00216075	0.00264739	0.0282568	0.00811637	0.00048936	0.000713336
cg03650842	male-specific	AMER1	0.0187504	0.00368383	3.81372e-07	0.00372868	TRUE	0.0186564	0.00472111	7.45926e-05	0.000126964	0.0274477	0.00769014	0.000351087	0.000538712
cg03711046	male-specific	OTUD5	0.0177735	0.00382602	3.57855e-06	0.0349875	FALSE	0.00719215	0.00507638	0.155053	0.159543	0.0186879	0.00814656	0.0215801	0.0237758
cg03800724	male-specific	KDM5C	0.0213009	0.00455013	3.00702e-06	0.0293997	TRUE	0.0194055	0.00537623	0.000296483	0.000428338	0.0277641	0.00816957	0.000665447	0.000927222
cg04388053	male-specific	AVPR2	0.0251137	0.00382321	5.60813e-11	5.48307e-07	TRUE	0.012905	0.00466531	0.00554453	0.00641315	0.0349464	0.00811314	1.60787e-05	4.02675e-05
cg04769341	male-specific	TCEAL7	0.0181714	0.00376494	1.47101e-06	0.0143821	TRUE	0.0229965	0.00490525	2.61648e-06	8.04039e-06	0.0312189	0.0079682	8.72806e-05	0.00016084
cg05407550	male-specific	F8	0.0189541	0.00390909	1.31593e-06	0.0128659	TRUE	0.0198743	0.00493325	5.38629e-05	9.58406e-05	0.0377902	0.00773852	1.00829e-06	4.47821e-06
cg05884886	male-specific	CCDC160	0.0228559	0.00408107	2.30309e-08	0.000225173	TRUE	0.0187942	0.00457419	3.81435e-05	7.19222e-05	0.0384894	0.00711716	6.12251e-08	5.04441e-07
cg07256643	male-specific	DUSP9	0.0176131	0.00362646	1.26346e-06	0.0123529	TRUE	0.0267789	0.0044252	1.324e-09	2.12027e-08	0.0346278	0.00832713	3.12393e-05	6.83117e-05
cg07313078	male-specific	SHROOM2	0.0177194	0.00372821	2.12044e-06	0.0207316	TRUE	0.0192472	0.00627491	0.00210328	0.00258066	0.025789	0.0070967	0.000273524	0.000429554
cg07418809	male-specific	MAGEB3	0.0190882	0.00373981	3.54023e-07	0.00346128	TRUE	0.0185347	0.00422281	1.0857e-05	2.53478e-05	0.0275865	0.0069507	7.05346e-05	0.000133886
cg07559438	male-specific	PNCK	0.0228091	0.00394606	8.07287e-09	7.89284e-05	TRUE	0.0234001	0.00528494	9.08254e-06	2.20659e-05	0.0380552	0.00767085	6.77441e-07	3.23635e-06
cg08119295	male-specific	TCEAL7	0.0162963	0.00355698	4.86229e-06	0.0475386	TRUE	0.0210815	0.00483355	1.23325e-05	2.85001e-05	0.0354565	0.00652701	5.34253e-08	4.46651e-07
cg10899660	male-specific	ZIC3	0.0172286	0.00370213	3.43885e-06	0.0336216	TRUE	0.0281337	0.00535556	1.4032e-07	7.70742e-07	0.0318412	0.00754808	2.3965e-05	5.51583e-05
cg13223227	male-specific	MAOB	0.0205903	0.00375387	4.43983e-08	0.000434082	TRUE	0.0181	0.00461461	8.434e-05	0.000140197	0.0311744	0.00751601	3.27383e-05	7.1037e-05
cg13936874	male-specific	DCX	0.0183935	0.00371936	8.06668e-07	0.00788679	TRUE	0.0236057	0.0043473	5.27085e-08	3.58859e-07	0.0297106	0.00788828	0.000162076	0.000275457
cg16551468	male-specific	ARMCX2	0.0191932	0.00379019	4.37002e-07	0.00427257	TRUE	0.0232335	0.0044994	2.27682e-07	1.11584e-06	0.0309849	0.00723483	1.79725e-05	4.38172e-05
cg16679001	male-specific	MIR4330	0.0182309	0.00390747	3.24548e-06	0.0317311	TRUE	0.019314	0.00450774	1.7498e-05	3.78958e-05	0.0350518	0.00729765	1.51162e-06	6.11642e-06
cg17189778	male-specific	AVPR2	0.0195149	0.00400184	1.14433e-06	0.0111881	TRUE	0.0186831	0.00576323	0.00115407	0.00148436	0.0358708	0.00729875	8.59696e-07	3.98969e-06
cg17395800	male-specific	CACNA1F	0.0194532	0.00392556	7.65712e-07	0.00748637	TRUE	0.0179575	0.00552073	0.00111022	0.00143609	0.0395746	0.00716216	3.15052e-08	2.91231e-07
cg17732141	male-specific	PCSK1N	0.0174694	0.00380506	4.64478e-06	0.045412	TRUE	0.0148771	0.00500511	0.0028811	0.00347382	0.0324645	0.00698167	3.21895e-06	1.09579e-05
cg17792806	male-specific	TCEAL7	0.0174822	0.00380071	4.45706e-06	0.0435767	TRUE	0.0219147	0.00516654	2.12267e-05	4.38786e-05	0.0334361	0.00771644	1.43063e-05	3.66357e-05
cg18898763	male-specific	NHS	0.0211729	0.00384638	3.97637e-08	0.000388769	TRUE	0.0213867	0.00504084	2.11287e-05	4.38786e-05	0.041246	0.0076854	7.70224e-08	5.99825e-07
cg19002579	male-specific	SMPX	0.019147	0.00360785	1.19206e-07	0.00116547	TRUE	0.0207504	0.00506353	3.9964e-05	7.48584e-05	0.040506	0.0068028	2.48964e-09	5.34099e-08
cg25790279	male-specific	FLNA	0.0195135	0.00387657	5.11544e-07	0.00500136	TRUE	0.0157593	0.00531728	0.00296306	0.00356886	0.0315719	0.00744899	2.19262e-05	5.11912e-05
cg25871420	male-specific	PTCHD1	-0.0199355	0.00406373	9.72424e-07	0.00950739	TRUE	-0.02033	0.00490823	3.37798e-05	6.54303e-05	-0.0239311	0.00728153	0.00100515	0.001332
cg26598396	male-specific	ZIC3	0.0212251	0.00398659	1.08567e-07	0.00106146	FALSE	0.00764805	0.00468385	0.10135	0.105238	0.0159818	0.00786726	0.0418656	0.0444871
cg27049053	male-specific	GABRE	0.0211806	0.00384061	3.75183e-08	0.000366816	TRUE	0.0205474	0.00492946	2.93972e-05	5.7828e-05	0.0282614	0.00782041	0.00029575	0.000461273
cg13643594	both-sex	COL4A6	0.0201311	0.00380294	1.28301e-07	0.0012544	TRUE	0.0289202	0.00533299	5.48501e-08	3.67639e-07	0.0459666	0.0082343	2.2741e-08	2.35623e-07

## Sheet: Table S6
Table S6 The list of age-related variably methylated CpGs (aVMCs) in females.
CpG	Category	Nearest gene	BIOS_Effect.Size	BIOS_Std.error	BIOS_Pvalue	BIOS_Pbonf	Replication	Johannson_Effect.Size	Johannson_Std.error	Johannson_Pvalue	Johannson_PFDR	Reynolds_Effect.Size	Reynolds_Std.error	Reynolds_Pvalue	Reynolds_PFDR
cg00016522	female-specific	MTM1	0.0139765	0.00296598	2.70855e-06	0.0264815	TRUE	0.0237236	0.00359773	4.60595e-11	1.80585e-09	0.0271197	0.006055	6.94495e-06	2.02993e-05
cg00112256	female-specific	DOCK11	0.0170029	0.00295704	1.02875e-08	0.000100581	FALSE	-0.00263289	0.00397019	0.506648	0.511143	0.0174973	0.00661716	0.00790213	0.00902987
cg00114625	female-specific	PDK3	0.0178772	0.00305572	5.67756e-09	5.55095e-05	FALSE	-0.00440296	0.00381009	0.247751	0.252413	0.0127673	0.00692717	0.0638672	0.0671137
cg00142683	female-specific	UBE2A	0.0177603	0.00296095	2.3258e-09	2.27393e-05	TRUE	0.0135225	0.00413504	0.00109892	0.00142471	0.0236954	0.00638155	0.000193223	0.000317511
cg00391044	female-specific	ZIC3	0.01527	0.00307537	7.65855e-07	0.00748776	TRUE	0.0226967	0.00386067	4.38326e-09	4.88604e-08	0.0297304	0.00725159	3.86514e-05	8.0636e-05
cg00399450	female-specific	RLIM	0.0181061	0.00301322	2.17842e-09	2.12984e-05	TRUE	0.0100333	0.00466356	0.031821	0.0342618	0.0250663	0.00711031	0.0004009	0.000604708
cg00408231	female-specific	ARMCX1	0.0143484	0.0030519	2.85484e-06	0.0279118	TRUE	0.0181136	0.00356075	3.81068e-07	1.72619e-06	0.0227314	0.00674468	0.000714288	0.000983226
cg00416689	female-specific	BEX3	0.0144356	0.00301395	1.85305e-06	0.0181173	TRUE	0.0133591	0.00415641	0.0013373	0.0017008	0.0322149	0.006236	2.17048e-07	1.33396e-06
cg01191902	female-specific	PRAF2	0.0160578	0.00311736	2.91175e-07	0.00284682	FALSE	0.0138645	0.00425721	0.00115244	0.00148395	0.0105069	0.00689762	0.125396	0.128795
cg01333849	female-specific	PGRMC1	0.0150298	0.00300257	6.22412e-07	0.00608532	TRUE	0.0164721	0.00385973	2.04437e-05	4.28075e-05	0.0237444	0.00673516	0.000400748	0.000604708
cg01353788	female-specific	AFF2	0.0141311	0.00285913	8.60333e-07	0.00841148	TRUE	0.012895	0.00424232	0.00241657	0.00293865	0.0252807	0.00681148	0.000194479	0.00031908
cg01364818	female-specific	ZNF280C	0.0147404	0.00305812	1.593e-06	0.0155748	TRUE	0.00910772	0.00363525	0.0124151	0.0137716	0.0235079	0.00728743	0.00119852	0.00156275
cg01477427	female-specific	HSD17B10	0.0164197	0.0031073	1.42676e-07	0.00139494	TRUE	0.0161546	0.00349511	3.95243e-06	1.14641e-05	0.0326135	0.00665469	8.72796e-07	4.01769e-06
cg01777017	female-specific	FGF13	0.0182924	0.0030914	3.80334e-09	3.71852e-05	FALSE	0.015076	0.00424007	0.000386863	0.000545377	0.0123039	0.006469	0.0558552	0.0589669
cg01831199	female-specific	RBM41	0.0149573	0.00295931	4.83733e-07	0.00472946	TRUE	0.0120068	0.00372448	0.00129316	0.00164834	0.0160641	0.00721292	0.0252146	0.0275399
cg01873087	female-specific	TBC1D25	0.0140151	0.00286233	1.08672e-06	0.0106248	FALSE	0.0165936	0.0041319	6.10715e-05	0.000107193	-0.00159237	0.00691961	0.821858	0.822581
cg01913024	female-specific	AIFM1	0.0170128	0.00312037	5.66298e-08	0.000553669	TRUE	0.0101549	0.00422079	0.0163597	0.0178513	0.031993	0.00612609	1.59959e-07	1.09331e-06
cg01915804	female-specific	TAF9B	0.0162425	0.002949	4.14469e-08	0.000405226	FALSE	0.0111065	0.00419108	0.00817989	0.00921757	0.0107538	0.00611431	0.0769571	0.0800551
cg01991530	female-specific	MBTPS2	0.017239	0.00303808	1.59983e-08	0.000156415	FALSE	0.0112932	0.00338717	0.000875717	0.00114711	0.0112871	0.00638088	0.0752818	0.0784559
cg01996818	female-specific	STK26	0.026775	0.00283694	5.3912e-21	5.27098e-17	TRUE	0.0110563	0.00390657	0.00473587	0.00551145	0.0127264	0.00631729	0.0428687	0.0454257
cg02127807	female-specific	LRCH2	0.0148777	0.00288915	2.93598e-07	0.0028705	TRUE	0.016898	0.00371371	5.57054e-06	1.50414e-05	0.0355851	0.00692119	2.47522e-07	1.48123e-06
cg02161919	female-specific	PHKA2	0.018186	0.00298826	1.35627e-09	1.32603e-05	TRUE	0.0184943	0.00349321	1.2554e-07	7.0315e-07	0.0286843	0.00674533	1.96886e-05	4.69306e-05
cg02210067	female-specific	MSL3	0.0148588	0.0030625	1.35941e-06	0.0132909	TRUE	0.0155899	0.00404106	0.000117758	0.000188313	0.030116	0.00690515	1.20012e-05	3.2006e-05
cg02275875	female-specific	TCEAL5	0.0139368	0.00293133	2.20392e-06	0.0215477	TRUE	0.0166894	0.00402535	3.49527e-05	6.70172e-05	0.0180076	0.0058257	0.00190826	0.00237905
cg02295504	female-specific	ARMCX3	0.0139681	0.0029768	2.98465e-06	0.0291809	TRUE	0.014399	0.0039066	0.000234233	0.000349047	0.0260664	0.00689331	0.000146946	0.000252765
cg02522370	female-specific	TMSB4X	0.0152185	0.00314391	1.43795e-06	0.0140588	FALSE	0.011453	0.00395577	0.00385919	0.00455649	0.0119982	0.00717717	0.0926969	0.0958467
cg02602528	female-specific	PLP2	0.0179111	0.00291405	9.29687e-10	9.08955e-06	TRUE	0.0118781	0.00428519	0.00567043	0.00654546	0.0185785	0.00618796	0.0025678	0.00313598
cg02623604	female-specific	CD99L2	0.0149012	0.00285517	2.02776e-07	0.00198254	TRUE	0.014036	0.00469561	0.00285212	0.00344252	0.0265232	0.00642699	3.43604e-05	7.41325e-05
cg02714202	female-specific	USP51	0.0144232	0.00304187	2.34734e-06	0.0229499	TRUE	0.0166248	0.00401952	3.65142e-05	6.96587e-05	0.0253192	0.00614539	3.53995e-05	7.56565e-05
cg02879223	female-specific	DLG3	0.018479	0.0029616	5.17234e-10	5.057e-06	TRUE	0.0175261	0.00323829	6.55808e-08	4.14252e-07	0.0303174	0.00674793	6.50265e-06	1.9254e-05
cg02929371	female-specific	MAOB	0.014269	0.00298301	1.91066e-06	0.0186805	TRUE	0.013068	0.00411369	0.00152171	0.00191604	0.020791	0.00649566	0.00130854	0.00168877
cg02971902	female-specific	RBMX	0.0232411	0.00306061	3.93178e-14	3.84411e-10	TRUE	0.0201549	0.0041396	1.17224e-06	4.20454e-06	0.0215977	0.00652242	0.000884437	0.00118446
cg03056321	female-specific	NHSL2	0.014806	0.00301835	1.03872e-06	0.0101556	TRUE	0.0189036	0.00410891	4.38e-06	1.23518e-05	0.0242085	0.00748508	0.00116356	0.0015189
cg03315431	female-specific	PLXNB3	0.0145369	0.00301172	1.54073e-06	0.0150637	TRUE	0.0161566	0.00404678	6.74408e-05	0.000116535	0.0367836	0.00696743	1.17208e-07	8.71017e-07
cg03440272	female-specific	NUDT10	0.0253058	0.00292355	6.59108e-18	6.4441e-14	TRUE	0.0189318	0.00380488	6.80009e-07	2.73205e-06	0.0202995	0.00631895	0.00125595	0.00163016
cg03523199	female-specific	HPRT1	0.014849	0.00318047	3.34439e-06	0.0326981	TRUE	0.0168835	0.00392849	1.78687e-05	3.86249e-05	0.027982	0.00690876	4.78987e-05	9.72514e-05
cg03605032	female-specific	MAMLD1	0.0165523	0.00283542	6.12496e-09	5.98838e-05	FALSE	-0.00217601	0.00407427	0.592534	0.596733	0.0153377	0.00634628	0.0151721	0.016929
cg03832506	female-specific	IQSEC2	0.0146114	0.00287723	4.26969e-07	0.00417448	TRUE	0.0192764	0.00384653	5.65464e-07	2.399e-06	0.0282063	0.0064055	9.88215e-06	2.76069e-05
cg03927302	female-specific	PRPS1	0.0140546	0.0028815	1.19506e-06	0.0116841	TRUE	0.015181	0.00416494	0.000274648	0.000399329	0.0194976	0.00692889	0.00470801	0.00552426
cg04027312	female-specific	SLC9A7	0.0162103	0.00307506	1.52833e-07	0.00149425	FALSE	-0.00129788	0.00437823	0.765819	0.767747	0.020888	0.00664504	0.00159617	0.00202323
cg04298609	female-specific	ATRX	0.0153298	0.00304359	5.29979e-07	0.0051816	TRUE	0.0151108	0.00372576	5.15758e-05	9.27875e-05	0.0287854	0.00716376	5.49435e-05	0.000107894
cg04344997	female-specific	EMD	0.0133543	0.00287949	3.88394e-06	0.0379733	FALSE	0.00369784	0.00366704	0.314804	0.319297	0.0174872	0.00632479	0.00548372	0.00636223
cg04402486	female-specific	RAP2C	0.014961	0.00302911	8.75325e-07	0.00855805	TRUE	0.0235627	0.0040219	4.95426e-09	5.36476e-08	0.0246389	0.00720606	0.000596784	0.000839781
cg04524851	female-specific	ZXDB	0.0140034	0.00283648	8.85107e-07	0.00865369	TRUE	0.0168229	0.00461336	0.00027293	0.000397339	0.0275306	0.00643216	1.73802e-05	4.26586e-05
cg04739874	female-specific	STK26	0.0160224	0.00293535	5.46898e-08	0.000534702	TRUE	0.0177066	0.00442515	6.49654e-05	0.000113117	0.0287437	0.00710795	4.92226e-05	9.93227e-05
cg04856605	female-specific	IGBP1	0.0144159	0.00302859	2.14504e-06	0.0209721	TRUE	0.0222817	0.00418595	1.07354e-07	6.13372e-07	0.0279143	0.00693392	5.31947e-05	0.000105554
cg05109619	female-specific	PDZD11	0.0159208	0.0031125	3.51996e-07	0.00344147	FALSE	0.0011785	0.00409703	0.77531	0.775993	0.0153639	0.00743743	0.037863	0.0404608
cg05206294	female-specific	UBE2A	0.0159218	0.0029842	1.08011e-07	0.00105602	TRUE	0.0194598	0.0037931	3.03252e-07	1.42478e-06	0.0227265	0.00644364	0.000398434	0.000603943
cg05237970	female-specific	SMIM10	0.0154042	0.00306441	5.57953e-07	0.00545511	TRUE	0.0173595	0.003682	2.52173e-06	7.80734e-06	0.0226516	0.0071662	0.00150278	0.00191125
cg05370638	female-specific	DYNLT3	0.0155099	0.00306784	4.80441e-07	0.00469727	TRUE	0.0143477	0.0037672	0.000143816	0.000224923	0.0349029	0.00695391	4.72961e-07	2.46759e-06
cg05397816	female-specific	ZCCHC12	0.015229	0.00319424	2.06489e-06	0.0201885	TRUE	0.0122398	0.00393202	0.00189166	0.00235062	0.0245666	0.00734438	0.000783246	0.00106271
cg05453458	female-specific	ARMCX3	0.0204616	0.00313254	7.75981e-11	7.58677e-07	TRUE	0.00882363	0.00428992	0.0401525	0.0427466	0.0279717	0.00638788	1.10723e-05	3.01901e-05
cg05474077	female-specific	SH3BGRL	0.0148746	0.00291184	3.64812e-07	0.00356677	TRUE	0.0159822	0.00431827	0.000220637	0.000329651	0.0288733	0.0067152	1.59069e-05	3.9997e-05
cg05803370	female-specific	UBL4A	0.0206876	0.00311489	3.73035e-11	3.64717e-07	TRUE	0.0141487	0.00378818	0.000193001	0.000292199	0.0232318	0.00663417	0.000438217	0.000649612
cg05908188	female-specific	ZNF449	0.0166568	0.0030205	3.98917e-08	0.000390021	TRUE	0.0189779	0.00372786	3.73478e-07	1.69858e-06	0.0231456	0.00638683	0.000274394	0.000429732
cg06079963	female-specific	POLA1	0.0154862	0.00299063	2.52106e-07	0.00246484	TRUE	0.0118282	0.00388725	0.00239097	0.00291064	0.0232211	0.0065435	0.000366747	0.000560589
cg06135529	female-specific	UPF3B	0.0164194	0.00307323	1.03747e-07	0.00101433	FALSE	0.00603049	0.00398629	0.131323	0.135987	0.0285456	0.00701134	4.37313e-05	9.02405e-05
cg06144825	female-specific	SH3BGRL	0.0167417	0.00300643	2.93642e-08	0.000287094	TRUE	0.0193852	0.00324654	2.50731e-09	3.2768e-08	0.0362658	0.00673676	6.59215e-08	5.26762e-07
cg06295352	female-specific	ENOX2	0.0156204	0.00301605	2.50947e-07	0.0024535	TRUE	0.0165425	0.0037408	1.01349e-05	2.39572e-05	0.0320371	0.00692211	3.39973e-06	1.14492e-05
cg06334238	female-specific	IRAK1	0.0163285	0.00316887	2.88546e-07	0.00282112	FALSE	0.0074866	0.0051451	0.146704	0.151226	0.0155267	0.00736969	0.0342162	0.0367364
cg06376033	female-specific	TCEAL1	0.0160354	0.00307146	2.00898e-07	0.00196418	TRUE	0.0150371	0.00346673	1.49282e-05	3.33465e-05	0.0227819	0.00655584	0.000484694	0.000707442
cg06411441	female-specific	TRMT2B	0.0155762	0.00308709	5.06246e-07	0.00494957	TRUE	0.0146313	0.0036492	6.27806e-05	0.000109481	0.0390062	0.00680546	8.86431e-09	1.24429e-07
cg06472116	female-specific	RGN	0.0187875	0.00314933	2.83719e-09	2.77392e-05	TRUE	0.0158359	0.00385176	4.06304e-05	7.57325e-05	0.0207353	0.0066307	0.00168748	0.00212948
cg06616857	female-specific	SLC10A3	0.0165953	0.00307118	7.42009e-08	0.000725462	FALSE	0.00160155	0.0037553	0.671512	0.674479	0.0116185	0.00652353	0.0733102	0.0766119
cg06624970	female-specific	USP27X-DT	0.0151851	0.00298528	4.08684e-07	0.00399571	FALSE	0.00309698	0.00405131	0.446318	0.450678	0.0290319	0.00683056	1.98825e-05	4.7195e-05
cg06630839	female-specific	REPS2	0.0144265	0.00297917	1.42472e-06	0.0139295	TRUE	0.00853586	0.0040432	0.0351664	0.0377922	0.0255924	0.00635132	5.23596e-05	0.000104261
cg06779458	female-specific	ZNF275	0.0154828	0.00326213	2.29431e-06	0.0224315	TRUE	0.0122244	0.00388061	0.00166681	0.00208489	0.0214293	0.00666826	0.00125088	0.00162543
cg06805513	female-specific	SLC16A2	0.0139927	0.00300322	3.50257e-06	0.0342446	TRUE	0.017488	0.00414515	2.53939e-05	5.11931e-05	0.0241039	0.00615299	8.40547e-05	0.00015693
cg07419801	female-specific	STK26	0.0174447	0.00307369	1.58904e-08	0.000155361	TRUE	0.0108124	0.0036964	0.00350842	0.00417267	0.0239209	0.00721885	0.000876905	0.00117719
cg07681512	female-specific	SEPTIN6	0.0152628	0.00312926	1.19561e-06	0.0116894	TRUE	0.0196387	0.00399797	9.41102e-07	3.49684e-06	0.0190216	0.00651311	0.00335506	0.004041
cg07779434	female-specific	FANCB	0.0152842	0.00296533	2.86251e-07	0.00279867	TRUE	0.0143071	0.00407576	0.000458932	0.000637817	0.0248148	0.00631001	7.88908e-05	0.000148263
cg07973464	female-specific	NHS	0.0161235	0.00308263	1.90719e-07	0.00186466	FALSE	0.0136891	0.00403202	0.000702494	0.000943017	0.0130469	0.00715177	0.0666123	0.0698692
cg07989867	female-specific	MAGEE1	0.0149769	0.00290517	2.8484e-07	0.00278488	TRUE	0.0214665	0.00362231	3.29472e-09	4.054e-08	0.0358713	0.00697557	2.46279e-07	1.48123e-06
cg08282540	female-specific	NKAP	0.0169285	0.00309325	5.04804e-08	0.000493547	TRUE	0.0160943	0.00378125	2.15062e-05	4.4298e-05	0.021317	0.00765234	0.00514175	0.00599338
cg08343300	female-specific	BCYRN1	0.0168362	0.00311432	7.31818e-08	0.000715498	TRUE	0.0111392	0.00343873	0.0012247	0.00156634	0.0264201	0.00634112	2.88718e-05	6.42344e-05
cg08648877	female-specific	SLC10A3	0.0170359	0.00312361	5.60838e-08	0.000548332	FALSE	0.0060123	0.0044213	0.175049	0.179631	0.0196606	0.00714953	0.00574189	0.00664819
cg08757719	female-specific	TCEAL3	0.0153694	0.00305108	5.28286e-07	0.00516505	TRUE	0.00990083	0.0040528	0.014778	0.0161874	0.0273439	0.00699248	8.65304e-05	0.00016076
cg08796898	female-specific	HUWE1	0.0156791	0.00298494	1.69152e-07	0.0016538	TRUE	0.0099951	0.00374223	0.00768975	0.00870841	0.0177697	0.0070984	0.0119038	0.0134139
cg08881528	female-specific	USP11	0.0165878	0.00308981	9.00306e-08	0.000880229	TRUE	0.00775892	0.00378332	0.040739	0.0433304	0.0285016	0.0066596	1.74086e-05	4.26586e-05
cg09024810	female-specific	ARHGAP36	0.0154067	0.00303565	4.33838e-07	0.00424163	TRUE	0.0133697	0.00352453	0.000152916	0.000237846	0.0234565	0.00705385	0.000840782	0.00113401
cg09056691	female-specific	MPP1	0.016096	0.00306348	1.6789e-07	0.00164146	TRUE	0.0097342	0.00403035	0.015949	0.0174365	0.0245757	0.00633637	9.88012e-05	0.000179739
cg09109599	female-specific	EFNB1	0.016236	0.00290204	2.53079e-08	0.000247436	TRUE	0.0158815	0.00397607	6.69288e-05	0.000115827	0.0263595	0.0066952	7.74278e-05	0.000145754
cg09309899	female-specific	IDS	0.0177994	0.00300946	3.86539e-09	3.77919e-05	TRUE	0.00960088	0.00412849	0.020314	0.0220181	0.0255964	0.00669234	0.000123236	0.000218255
cg09656426	female-specific	FGF13	0.0144878	0.00303661	2.03085e-06	0.0198556	TRUE	0.0191794	0.00380074	4.71773e-07	2.06065e-06	0.0188292	0.0067782	0.0052671	0.00612341
cg09990556	female-specific	ZNF711	0.0152928	0.00304162	5.55031e-07	0.00542654	TRUE	0.0138705	0.00421703	0.00102781	0.00134016	0.0239015	0.00694405	0.00054835	0.000783315
cg10088372	female-specific	PHF6	0.0169645	0.00327069	2.40854e-07	0.00235483	FALSE	0.00542152	0.00385423	0.160651	0.165154	0.0170063	0.00759633	0.0244647	0.0267722
cg10297211	female-specific	BCYRN1	0.0166575	0.00302748	4.28006e-08	0.000418461	TRUE	0.013696	0.00381667	0.000341348	0.000486967	0.0146166	0.00669516	0.0282338	0.0305946
cg10315562	female-specific	MAMLD1	0.0192564	0.00284241	1.50827e-11	1.47463e-07	FALSE	0.00732635	0.00377757	0.0529969	0.0560534	0.0145204	0.00688497	0.0340329	0.0365741
cg10460864	female-specific	PDHA1	0.0145497	0.0031259	3.58215e-06	0.0350227	TRUE	0.0163477	0.00400011	4.51614e-05	8.28201e-05	0.0189436	0.00674544	0.00479115	0.00561024
cg10655551	female-specific	MIR222	0.0168101	0.00309934	6.63459e-08	0.000648664	TRUE	0.0109193	0.00444123	0.0141507	0.0155754	0.0245454	0.00680534	0.00029332	0.00045811
cg10860619	female-specific	JADE3	0.017613	0.00299565	4.76958e-09	4.66322e-05	FALSE	-0.000796203	0.00354088	0.820917	0.820917	0.0155598	0.00679791	0.0214467	0.0236517
cg10913852	female-specific	CDK16	0.0153756	0.00298194	2.83322e-07	0.00277004	TRUE	0.00892264	0.00368856	0.0157849	0.0172738	0.0145055	0.0068568	0.0334871	0.0360557
cg10950266	female-specific	HNRNPH2	0.0166819	0.00321059	2.29445e-07	0.00224328	FALSE	0.00657543	0.00373019	0.0786603	0.0819018	0.0256806	0.00669839	0.000118724	0.000211582
cg11021247	female-specific	SYN1	0.0269083	0.00295889	1.32247e-19	1.29298e-15	TRUE	0.0168639	0.00404646	3.18223e-05	6.23377e-05	0.0334951	0.00656059	2.9991e-07	1.68773e-06
cg11184697	female-specific	TIMM17B	0.0147832	0.00309593	1.99111e-06	0.0194671	FALSE	0.00398748	0.00436348	0.362425	0.36727	0.0172698	0.0072698	0.0169914	0.0189034
cg11186637	female-specific	RPL39	0.0142075	0.00305727	3.71314e-06	0.0363034	TRUE	0.0123776	0.00395846	0.00180396	0.00224409	0.0264954	0.00721834	0.000228639	0.000366144
cg11233153	female-specific	SLC10A3	0.0153651	0.00312541	9.83059e-07	0.00961137	TRUE	0.00952367	0.00449386	0.0344703	0.0370792	0.0186228	0.0068911	0.006636	0.00761365
cg11271681	female-specific	APLN	0.0160406	0.00317704	4.97543e-07	0.00486447	TRUE	0.015208	0.00392905	0.000111773	0.000179247	0.0265838	0.00619561	1.65665e-05	4.12169e-05
cg11329209	female-specific	NALF2	0.0213215	0.00290523	2.6819e-13	2.62209e-09	FALSE	0.00643602	0.00440631	0.145169	0.14978	0.0215195	0.00712055	0.00240467	0.00294624
cg11344644	female-specific	TIMM8A	0.0169451	0.00311466	6.0466e-08	0.000591177	TRUE	0.0141495	0.00364535	0.000106906	0.000171927	0.0250955	0.00636931	7.64643e-05	0.000144419
cg11506821	female-specific	MECP2	0.0168239	0.00299987	2.34212e-08	0.000228989	TRUE	0.0134136	0.00386394	0.000530484	0.000729336	0.0157965	0.00684324	0.0203678	0.0225493
cg11509903	female-specific	HTATSF1	0.0157662	0.00301954	2.00217e-07	0.00195752	TRUE	0.0133332	0.00416143	0.00138502	0.00175559	0.021533	0.00681939	0.00151985	0.00192865
cg11663393	female-specific	RPL36A-HNRNPH2	0.0162531	0.00309295	1.67225e-07	0.00163496	TRUE	0.0169982	0.00429587	7.8281e-05	0.00013186	0.0297367	0.00620458	1.50976e-06	6.11642e-06
cg11673471	female-specific	ZDHHC9	0.013995	0.00298219	2.97656e-06	0.0291018	FALSE	-0.00563271	0.00436768	0.197164	0.201416	0.0106661	0.00638093	0.0927277	0.0958467
cg11719509	female-specific	GPR119	0.016664	0.00299301	2.95299e-08	0.000288713	TRUE	0.0234515	0.00363875	1.24115e-10	3.52798e-09	0.0367272	0.00676628	5.12906e-08	4.38476e-07
cg11923788	female-specific	SMIM10	0.0145597	0.00299407	1.28646e-06	0.0125778	TRUE	0.0180578	0.00396849	5.56708e-06	1.50414e-05	0.0328782	0.00738969	7.98453e-06	2.29253e-05
cg12228772	female-specific	SPIN4	0.014194	0.00296496	1.8746e-06	0.018328	TRUE	0.0111439	0.00361078	0.00206857	0.00254541	0.0361201	0.00676349	8.36695e-08	6.42785e-07
cg12234922	female-specific	HDAC8	0.0149097	0.00301028	8.15653e-07	0.00797464	TRUE	0.0165309	0.00405986	4.8165e-05	8.72641e-05	0.0257585	0.00699148	0.000216622	0.000348373
cg12284142	female-specific	HMGB3	0.0139853	0.00299533	3.34094e-06	0.0326643	TRUE	0.0111549	0.00333015	0.000828045	0.00109642	0.0284786	0.00721344	7.39624e-05	0.000139926
cg12419462	female-specific	ARX	0.0154874	0.00299192	2.54557e-07	0.0024888	FALSE	0.00201506	0.0043556	0.645385	0.648809	0.0318992	0.00672374	1.92265e-06	7.41033e-06
cg12449211	female-specific	DIPK2B	0.0134779	0.00292498	4.4816e-06	0.0438166	TRUE	0.0232435	0.00406631	1.15382e-08	1.08421e-07	0.0139789	0.00693229	0.0426674	0.0452831
cg12841929	female-specific	SHROOM4	0.0227312	0.00311487	3.64098e-13	3.55979e-09	TRUE	0.0113978	0.00424058	0.00731252	0.00831434	0.0249952	0.00695566	0.000308788	0.000478327
cg13024624	female-specific	RPL36A-HNRNPH2	0.0147404	0.00303834	1.36218e-06	0.013318	TRUE	0.0212229	0.00403659	1.53296e-07	8.26056e-07	0.0240976	0.00694043	0.000490153	0.000713578
cg13033283	female-specific	DKC1	0.0146703	0.00295777	7.86979e-07	0.00769429	TRUE	0.0133308	0.00437659	0.00236636	0.00288376	0.0238112	0.00639439	0.000185204	0.000307861
cg13307142	female-specific	ZDHHC15	0.0147771	0.00315236	3.05344e-06	0.0298534	TRUE	0.00843742	0.00400209	0.0354195	0.0380283	0.0202977	0.00677026	0.00260448	0.00317735
cg13524991	female-specific	CDK16	0.019193	0.00310762	7.72047e-10	7.5483e-06	TRUE	0.0104018	0.00423072	0.01415	0.0155754	0.0229008	0.00687463	0.0008232	0.00111426
cg13664654	female-specific	LAS1L	0.0135334	0.0029096	3.63884e-06	0.035577	TRUE	0.0171798	0.00400478	1.85136e-05	3.94934e-05	0.0182021	0.00629266	0.00367025	0.00439271
cg13907504	female-specific	CDK16	0.0144729	0.003048	2.27087e-06	0.0222023	FALSE	0.00689953	0.00391033	0.0783762	0.0816808	0.00660391	0.0074804	0.373189	0.3765
cg13941987	female-specific	BCORL1	0.0136788	0.0029703	4.53852e-06	0.0443731	FALSE	-0.00461022	0.00401495	0.250764	0.255254	0.00634785	0.0069648	0.358003	0.361501
cg14135852	female-specific	PGRMC1	0.01699	0.00315875	8.5117e-08	0.000832189	TRUE	0.0152167	0.00434379	0.000471511	0.00065379	0.0166791	0.00691366	0.0153543	0.0170987
cg14251139	female-specific	UBA1	0.0151803	0.00317475	1.92791e-06	0.0188492	FALSE	0.00691899	0.00397198	0.0822585	0.0855699	0.0237444	0.0068639	0.000514098	0.000744445
cg14350469	female-specific	DKC1	0.015973	0.00298694	1.01002e-07	0.000987495	TRUE	0.0137399	0.00403259	0.000672154	0.000905497	0.0156372	0.00755133	0.0373996	0.0400032
cg14463432	female-specific	GPR101	0.0193338	0.00314637	9.39458e-10	9.18509e-06	FALSE	0.00504485	0.00378901	0.184246	0.188719	0.0198266	0.00627076	0.00149834	0.00190774
cg14625604	female-specific	UBE2A	0.0141655	0.00307123	4.38683e-06	0.04289	TRUE	0.0165177	0.00400651	3.86826e-05	7.26978e-05	0.0279519	0.00672196	2.99305e-05	6.60796e-05
cg14699257	female-specific	USP11	0.0146916	0.00309757	2.3315e-06	0.022795	TRUE	0.0151926	0.0045299	0.000815739	0.00108352	0.0288793	0.00676766	1.84216e-05	4.46962e-05
cg14783837	female-specific	SSR4	0.0185572	0.00308591	2.11698e-09	2.06977e-05	FALSE	0.00338248	0.00403466	0.403502	0.408168	-0.00031534	0.00637506	0.964861	0.964861
cg14972002	female-specific	PABIR3	0.0169441	0.00307058	3.90851e-08	0.000382135	FALSE	0.00530006	0.00398211	0.184404	0.188719	0.0298921	0.00640374	2.80159e-06	9.86184e-06
cg15234550	female-specific	NSDHL	0.0143265	0.00311821	4.77674e-06	0.0467022	TRUE	0.0159383	0.00354456	7.17132e-06	1.82411e-05	0.0342423	0.00639965	7.90645e-08	6.1154e-07
cg15259400	female-specific	RBM41	0.0222351	0.00312107	1.28984e-12	1.26107e-08	TRUE	0.017275	0.00389928	9.76164e-06	2.32196e-05	0.0158017	0.00690059	0.0213897	0.0236118
cg15392343	female-specific	GRIPAP1	0.0178165	0.00309111	9.48615e-09	9.27461e-05	FALSE	0.0193324	0.00354249	5.09545e-08	3.51123e-07	0.0109859	0.0061915	0.0743881	0.0775956
cg15418221	female-specific	PGK1	0.0165962	0.00304476	5.70862e-08	0.000558132	FALSE	0.00522574	0.00431041	0.226715	0.231188	0.00448278	0.00679076	0.504598	0.507724
cg15706156	female-specific	GABRQ	0.0200845	0.00301552	3.2848e-11	3.21155e-07	TRUE	0.0100193	0.00415115	0.0160191	0.0174964	0.032621	0.0067153	1.08742e-06	4.73263e-06
cg15715746	female-specific	MAGEB2	0.013362	0.00286387	3.39476e-06	0.0331906	TRUE	0.0141593	0.00388018	0.000270215	0.000393891	0.0212588	0.00618788	0.000561661	0.00079826
cg15806723	female-specific	SYP	0.0166417	0.00299886	3.27709e-08	0.000320401	TRUE	0.00907754	0.0039328	0.0212697	0.0230101	0.0214494	0.00676824	0.00146057	0.00186802
cg15870809	female-specific	MAP7D2	0.0158572	0.00307715	2.87913e-07	0.00281493	TRUE	0.0129399	0.00378675	0.000648159	0.000879424	0.0226004	0.0071371	0.00147338	0.00188228
cg15874629	female-specific	MAOB	0.0184072	0.00300473	1.05584e-09	1.0323e-05	TRUE	0.009628	0.00389838	0.0137195	0.0151463	0.0240526	0.00679224	0.000377435	0.000575259
cg15891447	female-specific	TRMT2B	0.0154454	0.00289547	1.08607e-07	0.00106185	TRUE	0.0188072	0.00379088	7.32629e-07	2.90294e-06	0.0297751	0.00668073	7.70288e-06	2.21726e-05
cg15919369	female-specific	MAGT1	0.0170985	0.00311668	4.68214e-08	0.000457773	TRUE	0.0129469	0.00372427	0.000520937	0.000717076	0.027916	0.00691345	5.04947e-05	0.000101257
cg16501779	female-specific	TMEM185A	0.0162944	0.00293999	3.40972e-08	0.000333369	FALSE	0.00736589	0.00375688	0.0504511	0.0535102	0.030951	0.00662583	2.7561e-06	9.73196e-06
cg16778620	female-specific	XIAP	0.0136271	0.00291457	3.23802e-06	0.0316581	TRUE	0.0119869	0.00400921	0.00284592	0.0034387	0.0254036	0.00647606	8.2228e-05	0.000154279
cg16822572	female-specific	PIM2	0.0145835	0.00314763	3.97037e-06	0.0388183	TRUE	0.0155571	0.00366765	2.29537e-05	4.69394e-05	0.0250152	0.00704918	0.000366824	0.000560589
cg16963297	female-specific	IL1RAPL2	0.0160138	0.00301236	1.20017e-07	0.00117341	FALSE	0.00820002	0.00560978	0.144866	0.149603	0.00529213	0.008043	0.505975	0.508659
cg16984885	female-specific	RPL39	0.0143631	0.00298379	1.64444e-06	0.0160777	TRUE	0.0140438	0.00464423	0.00254504	0.00308827	0.0193129	0.00686707	0.00473103	0.00554555
cg17224287	female-specific	SYTL4	0.0145937	0.00303993	1.75431e-06	0.0171519	TRUE	0.0212754	0.00362823	4.8003e-09	5.24802e-08	0.0145139	0.00676748	0.0311283	0.0336435
cg17385175	female-specific	PTCHD1	0.0173436	0.00307913	2.03545e-08	0.000199006	TRUE	0.018713	0.00415084	6.78818e-06	1.77333e-05	0.0251355	0.00655866	0.000119418	0.000212485
cg17488844	female-specific	TCEAL1	0.013921	0.00296314	2.90261e-06	0.0283788	TRUE	0.0122932	0.0037727	0.00114536	0.00147818	0.0313163	0.00614501	3.15088e-07	1.75615e-06
cg17603461	female-specific	BCYRN1	0.0161257	0.00320829	5.59558e-07	0.0054708	TRUE	0.0159042	0.00413776	0.000124775	0.000198419	0.0188004	0.00620211	0.00233283	0.0028613
cg17776579	female-specific	KRBOX4	0.0157927	0.00307802	3.2412e-07	0.00316892	TRUE	0.017008	0.00372045	5.03403e-06	1.3792e-05	0.0166039	0.00638346	0.00897608	0.0101854
cg17794813	female-specific	RPS6KA3	0.0146842	0.00292541	5.7933e-07	0.00566411	TRUE	0.0118349	0.00404756	0.00352147	0.00418382	0.0209343	0.00762335	0.00580998	0.00672019
cg17863679	female-specific	ZNF711	0.0180032	0.00307905	5.79333e-09	5.66414e-05	TRUE	0.0100137	0.00380107	0.00856369	0.00963097	0.0267792	0.00613401	1.17652e-05	3.15497e-05
cg17920241	female-specific	IDS	0.0139652	0.00293576	2.17699e-06	0.0212845	TRUE	0.0169881	0.00448936	0.000158693	0.000245489	0.0398858	0.00626239	1.65672e-10	9.91416e-09
cg17976175	female-specific	UBE2A	0.0161537	0.00300868	8.97884e-08	0.000877861	TRUE	0.011638	0.00380355	0.00226018	0.00276326	0.0324405	0.00674029	1.36385e-06	5.63892e-06
cg18015035	female-specific	PHKA2	0.0164551	0.00312975	1.64747e-07	0.00161073	TRUE	0.0135423	0.00443877	0.00232762	0.0028396	0.0264615	0.00653085	4.75824e-05	9.6782e-05
cg18102233	female-specific	ARX	0.02155	0.00288685	1.04612e-13	1.02279e-09	TRUE	0.0152533	0.00385065	7.68723e-05	0.000130259	0.0269376	0.00742233	0.000268787	0.000423284
cg18110168	female-specific	SHROOM4	0.0132498	0.00283054	3.15263e-06	0.0308232	TRUE	0.0106366	0.00412535	0.0100824	0.0112832	0.0194581	0.00675864	0.00383339	0.00456394
cg18240390	female-specific	NXT2	0.0167376	0.00282841	3.79238e-09	3.70781e-05	TRUE	0.0176501	0.0044134	6.55493e-05	0.000113786	0.0218844	0.00674589	0.00112372	0.00147028
cg18636716	female-specific	WDR13	0.0126467	0.0027178	3.60449e-06	0.0352411	FALSE	-0.00123649	0.00418182	0.766397	0.767747	0.025916	0.00626526	3.29447e-05	7.13487e-05
cg18717600	female-specific	ZNF674-AS1	0.0223285	0.00288856	1.37033e-14	1.33977e-10	FALSE	0.00791442	0.00382131	0.0387852	0.0413684	0.0104204	0.00637137	0.0999634	0.103045
cg18817143	female-specific	MAP3K15	0.0150928	0.00305427	8.64319e-07	0.00845045	TRUE	0.0149422	0.00378961	8.2958e-05	0.000138507	0.0212844	0.00695698	0.00212319	0.00262398
cg18983709	female-specific	STK26	0.0153388	0.00309583	8.08453e-07	0.00790424	TRUE	0.0203082	0.00398793	3.70386e-07	1.69768e-06	0.0177322	0.0075195	0.0178146	0.0197998
cg18998000	female-specific	IRAK1	0.0188772	0.00310333	1.38116e-09	1.35036e-05	FALSE	-0.00892953	0.00429232	0.03759	0.0402826	0.0146674	0.00775217	0.0571462	0.0602739
cg19063141	female-specific	FLNA	0.0156325	0.00292611	1.03915e-07	0.00101598	TRUE	0.0100036	0.004275	0.0195449	0.0212218	0.031385	0.00652476	1.38311e-06	5.69067e-06
cg19383360	female-specific	CD99L2	0.0178205	0.0032609	5.27357e-08	0.000515597	TRUE	0.0152428	0.00397738	0.000130625	0.000206703	0.0194821	0.00682131	0.00412336	0.00487345
cg19549023	female-specific	MCF2	0.014076	0.00302781	3.68134e-06	0.0359925	FALSE	0.00732127	0.00376177	0.0521694	0.0552296	0.0274313	0.00594677	3.66363e-06	1.19357e-05
cg19840133	female-specific	TIMM17B	0.0148913	0.00317804	3.08214e-06	0.0301341	FALSE	0.0119339	0.00437368	0.00646937	0.00741499	0.00998591	0.00687411	0.143806	0.146907
cg19867709	female-specific	ZNF41	0.014278	0.00302102	2.53047e-06	0.0247404	TRUE	0.013551	0.0040483	0.000835035	0.00110038	0.0203399	0.00707286	0.00387295	0.00460141
cg19995126	female-specific	OCRL	0.0149459	0.00319981	3.31101e-06	0.0323717	TRUE	0.00991785	0.00390358	0.0112323	0.0125207	0.0195313	0.00669	0.00336634	0.0040503
cg20081453	female-specific	NUDT10	0.0185591	0.00308156	2.00199e-09	1.95734e-05	TRUE	0.00854771	0.0035913	0.0175482	0.0191114	0.0243853	0.00732784	0.000833494	0.00112551
cg20208613	female-specific	AMMECR1	0.0153357	0.00302565	4.49174e-07	0.00439157	FALSE	0.00777818	0.00398717	0.0516194	0.0546982	0.0126871	0.00694874	0.0663865	0.0696966
cg20347665	female-specific	NHSL2	0.0152059	0.00325793	3.3682e-06	0.0329309	TRUE	0.0167103	0.00378717	1.06055e-05	2.49657e-05	0.0263432	0.00674014	8.72765e-05	0.00016084
cg20372775	female-specific	FGD1	0.0160602	0.00305797	1.69911e-07	0.00166122	TRUE	0.0136035	0.00432127	0.00167862	0.00209735	0.0198561	0.00645414	0.00200469	0.0024938
cg20420363	female-specific	TFE3	0.0163161	0.00310025	1.60197e-07	0.00156625	TRUE	0.0148607	0.00429078	0.000546609	0.000749692	0.025411	0.00688797	0.000212446	0.000342626
cg20445038	female-specific	VMA21	0.016314	0.00320163	3.90133e-07	0.00381433	FALSE	0.0062705	0.00406661	0.124047	0.128687	0.0143241	0.0068262	0.0349391	0.0374772
cg20517444	female-specific	PIGA	0.016409	0.00311889	1.61658e-07	0.00158053	FALSE	0.00662551	0.00489962	0.177475	0.181956	0.00799637	0.00749179	0.282155	0.285927
cg20549224	female-specific	SMIM10	0.0144854	0.00303102	1.95202e-06	0.0190849	TRUE	0.0136809	0.00427213	0.00139282	0.00176155	0.0306616	0.00636534	1.33642e-06	5.54566e-06
cg20775112	female-specific	MSL3	0.0174657	0.00308651	1.75094e-08	0.000171189	FALSE	0.00398394	0.00393234	0.312539	0.317283	0.0260074	0.00653162	6.41438e-05	0.000123195
cg20858239	female-specific	MAGED2	0.0188521	0.00303966	6.55712e-10	6.41089e-06	TRUE	0.00829489	0.00359357	0.0212643	0.0230101	0.0283542	0.00635547	7.54088e-06	2.18167e-05
cg20983329	female-specific	MED12	0.0170825	0.00302301	1.83265e-08	0.000179178	TRUE	0.0164759	0.00415709	7.62037e-05	0.000129319	0.0243943	0.00694867	0.000423887	0.000631664
cg21142075	female-specific	PLS3	0.0145959	0.00299577	1.2276e-06	0.0120023	TRUE	0.0134051	0.00342298	9.26861e-05	0.00015185	0.0311679	0.00568574	3.7829e-08	3.44092e-07
cg21202708	female-specific	MTMR1	0.0225958	0.00308615	3.04933e-13	2.98133e-09	FALSE	0.00712599	0.00379937	0.0613215	0.0645579	0.0222421	0.00669666	0.000852933	0.00114903
cg21302017	female-specific	GEMIN8	0.0144433	0.00290399	7.3377e-07	0.00717406	FALSE	0.0121037	0.00399021	0.00246709	0.00299688	0.00817153	0.00656145	0.209857	0.213998
cg21327581	female-specific	SYN1	0.0180827	0.003014	2.30589e-09	2.25447e-05	FALSE	0.00431464	0.00381705	0.259749	0.263927	0.0176778	0.0069905	0.0110681	0.012497
cg21331369	female-specific	USP51	0.0140774	0.00289227	1.2585e-06	0.0123043	FALSE	0.0125428	0.00439477	0.00439569	0.00514716	0.0140384	0.00782812	0.0713511	0.0747019
cg21602092	female-specific	IGBP1	0.0149616	0.00306008	1.12646e-06	0.0110134	TRUE	0.00953225	0.00389582	0.0146225	0.0160326	0.0180848	0.0062623	0.00372595	0.00444533
cg21762935	female-specific	IL1RAPL2	0.0143268	0.00303036	2.51159e-06	0.0245558	FALSE	0.00882117	0.00419257	0.0357916	0.0383916	0.00732764	0.0070722	0.296402	0.29983
cg21911363	female-specific	CLCN5	0.0166399	0.00303284	4.67087e-08	0.000456671	TRUE	0.0130423	0.00381537	0.000645293	0.000876581	0.0257299	0.00642749	5.85905e-05	0.000114071
cg21945991	female-specific	SYTL4	0.0155169	0.003039	3.69441e-07	0.00361202	TRUE	0.021647	0.00345899	4.16462e-10	7.89196e-09	0.0206178	0.00662252	0.0017695	0.00221578
cg22050539	female-specific	MMGT1	0.0187781	0.00309671	1.55316e-09	1.51853e-05	TRUE	0.0170737	0.00381	7.70221e-06	1.94609e-05	0.0270572	0.00634232	1.85153e-05	4.46962e-05
cg22332884	female-specific	GPKOW	0.0165886	0.00322225	2.95775e-07	0.0028918	FALSE	0.00792961	0.00416819	0.0576999	0.0608015	0.0191975	0.00626212	0.00207927	0.00257811
cg22817647	female-specific	ARMCX5-GPRASP2	0.0233368	0.00297634	5.74056e-15	5.61255e-11	FALSE	0.0057766	0.00387174	0.136719	0.141318	0.0150603	0.00701542	0.0309652	0.033499
cg22823009	female-specific	TSC22D3	0.014257	0.00291516	1.11864e-06	0.010937	TRUE	0.0153166	0.00392025	9.62607e-05	0.000156579	0.0222958	0.0064668	0.000536809	0.000769267
cg22969661	female-specific	PDK3	0.0184956	0.00292455	3.011e-10	2.94386e-06	TRUE	-0.0130088	0.00485244	0.00738414	0.00837901	0.027655	0.00660839	2.66221e-05	6.02974e-05
cg23175583	female-specific	NAA10	0.0189291	0.00311848	1.49587e-09	1.46252e-05	TRUE	-0.00937728	0.0043229	0.0301559	0.0325306	0.0137919	0.00678073	0.0409052	0.043548
cg23660678	female-specific	TSC22D3	0.0184847	0.00307486	2.14286e-09	2.09507e-05	TRUE	0.0147214	0.00354713	3.43279e-05	6.63789e-05	0.0223962	0.00663503	0.000700903	0.000968319
cg23892645	female-specific	PGRMC1	0.01555	0.00292708	1.22386e-07	0.00119657	TRUE	0.0152155	0.00454564	0.000835205	0.00110038	0.0265454	0.00706103	0.000160558	0.000273694
cg23893389	female-specific	TMEM187	0.0145335	0.00311678	3.43994e-06	0.0336323	TRUE	0.0159559	0.00417852	0.000138147	0.000216952	0.0356207	0.00727955	9.07277e-07	4.09355e-06
cg23905908	female-specific	PIN4	0.0160414	0.00309973	2.56355e-07	0.00250638	TRUE	0.0139293	0.00408514	0.000665952	0.000899272	0.0227363	0.00676562	0.000740012	0.00101373
cg23951868	female-specific	CLCN5	0.015189	0.00302099	5.55025e-07	0.00542648	FALSE	0.0081733	0.00424496	0.0547393	0.0578425	0.0214163	0.00749526	0.00410692	0.00485908
cg24035229	female-specific	BCORL1	0.0141066	0.00306375	4.55684e-06	0.0445522	TRUE	0.0102231	0.00414	0.0137342	0.0151463	0.0145353	0.00656658	0.0261173	0.0284711
cg24663206	female-specific	DLG3	0.0148597	0.00296148	5.84951e-07	0.00571907	TRUE	0.0218387	0.003695	3.62673e-09	4.29541e-08	0.0332528	0.00640846	1.91818e-07	1.21877e-06
cg24714634	female-specific	FAM50A	0.0139942	0.00303131	4.29953e-06	0.0420365	TRUE	0.0183892	0.00368368	6.24834e-07	2.58341e-06	0.0284072	0.0056106	3.75413e-07	2.06482e-06
cg24740922	female-specific	CETN2	0.0174439	0.00362625	1.6711e-06	0.0163384	FALSE	0.00192623	0.00414564	0.64395	0.647939	0.0145129	0.0063874	0.0224193	0.0246195
cg24741392	female-specific	RPGR	0.0157503	0.00292365	8.12295e-08	0.000794181	TRUE	0.0155748	0.00408498	0.000141441	0.000221512	0.0250827	0.00655715	0.000122977	0.000218136
cg24826812	female-specific	INTS6L	0.0194627	0.00316048	8.64192e-10	8.44921e-06	TRUE	0.0116629	0.00408257	0.00435814	0.00511373	0.0223727	0.00654482	0.000598576	0.000840224
cg24971873	female-specific	NEXMIF	0.0167155	0.00298255	2.39334e-08	0.000233997	TRUE	0.0121659	0.00392618	0.0019843	0.00245767	0.0242539	0.006115	6.84737e-05	0.000130848
cg24980440	female-specific	FGF13	0.014445	0.00308217	3.06822e-06	0.0299979	TRUE	0.0166903	0.00355085	2.70464e-06	8.24445e-06	0.0351151	0.00590616	2.43804e-09	5.33086e-08
cg25051948	female-specific	TBC1D25	0.0165805	0.0030372	5.44638e-08	0.000532493	TRUE	0.0215913	0.00379902	1.39727e-08	1.25094e-07	0.0238165	0.00611407	9.21378e-05	0.000168969
cg25124605	female-specific	BCORL1	0.0234772	0.0029458	2.05419e-15	2.00838e-11	TRUE	0.0164949	0.00410488	6.04632e-05	0.000106543	0.0298967	0.00680346	1.03077e-05	2.84464e-05
cg25321762	female-specific	ZNF674-AS1	0.0158462	0.0030869	3.19747e-07	0.00312617	TRUE	0.0176302	0.0038011	3.65717e-06	1.07725e-05	0.0240709	0.00717723	0.000758477	0.0010328
cg25528264	female-specific	IGBP1	0.013907	0.00292287	2.16553e-06	0.0211724	TRUE	0.0153811	0.00384439	6.50821e-05	0.000113147	0.0185804	0.00679492	0.00602051	0.00694252
cg25553791	female-specific	SEPTIN6	0.0144153	0.0030111	1.87353e-06	0.0183175	TRUE	0.0127996	0.00364359	0.00045448	0.000632489	0.0181529	0.006515	0.00513154	0.0059903
cg25553924	female-specific	ZNF280C	0.0156032	0.00284149	4.55104e-08	0.000444955	TRUE	0.0138952	0.00417707	0.00089969	0.0011758	0.021938	0.00598656	0.000234131	0.000373886
cg25571060	female-specific	PJA1	0.0150973	0.00297771	4.45566e-07	0.0043563	TRUE	0.01158	0.00410334	0.00485691	0.00564076	0.0241938	0.00699437	0.000514629	0.000744445
cg25714218	female-specific	HMGB3	0.014511	0.00290171	6.37926e-07	0.00623701	TRUE	0.0150792	0.00388284	0.000106021	0.000170745	0.0320173	0.00670544	1.65105e-06	6.51821e-06
cg26023405	female-specific	DOCK11	0.0178948	0.00322467	3.27682e-08	0.000320375	FALSE	-0.0157829	0.00390125	5.30353e-05	9.47482e-05	0.00280647	0.00803151	0.721978	0.72325
cg26179626	female-specific	MIR505	0.0148213	0.00296809	6.62361e-07	0.0064759	TRUE	0.014744	0.00379454	0.000105143	0.00016957	0.0316708	0.0064893	9.68569e-07	4.33568e-06
cg26332175	female-specific	TCEAL8	0.0191159	0.00325461	4.94537e-09	4.83509e-05	FALSE	0.00714953	0.00391181	0.0682514	0.0716545	0.0232755	0.00689828	0.000704345	0.000970716
cg26376518	female-specific	NXT2	0.0156238	0.0030209	2.60755e-07	0.0025494	TRUE	0.013092	0.00367943	0.000383117	0.000541124	0.0218041	0.0066966	0.00107747	0.00142121
cg26583344	female-specific	TMEM255A	0.0174774	0.00302069	8.3271e-09	8.14141e-05	TRUE	0.0147791	0.00343294	1.72867e-05	3.75095e-05	0.0304235	0.00652257	2.85093e-06	9.91287e-06
cg26745032	female-specific	REPS2	0.0200611	0.00297597	1.89955e-11	1.85719e-07	TRUE	0.00936498	0.00317158	0.00320979	0.00384565	0.0289061	0.00665008	1.28362e-05	3.35511e-05
cg26791257	female-specific	NAA10	0.0191604	0.00297541	1.42547e-10	1.39368e-06	TRUE	0.0157432	0.00380724	3.66633e-05	6.97094e-05	0.0305876	0.00652363	2.52951e-06	9.13033e-06
cg26799772	female-specific	G6PD	0.0148185	0.00302654	1.08787e-06	0.0106361	FALSE	0.0061677	0.00465833	0.18671	0.190908	0.0160174	0.00663029	0.015215	0.0169603
cg26806511	female-specific	GPR101	0.0141826	0.00303544	3.28775e-06	0.0321443	TRUE	0.0150614	0.00385109	9.4722e-05	0.00015474	0.0232109	0.00691064	0.000745021	0.0010182
cg26950400	female-specific	PRICKLE3	0.0135421	0.00292051	3.90001e-06	0.0381304	FALSE	0.00738497	0.00410851	0.0729427	0.0764386	0.0316547	0.00655912	1.27645e-06	5.33575e-06
cg27059259	female-specific	ARAF	0.0135661	0.00293955	4.3302e-06	0.0423364	TRUE	0.0108699	0.004089	0.00798175	0.00902112	0.0205861	0.00662816	0.00181483	0.00227003
cg27069132	female-specific	RBMX	0.021032	0.00310724	1.57166e-11	1.53662e-07	FALSE	0.00237448	0.00377168	0.530743	0.534978	0.015065	0.00690142	0.0282536	0.0305946
cg27124847	female-specific	RBM3	0.0151146	0.00298412	4.57556e-07	0.00447353	TRUE	0.0103445	0.00385208	0.00736396	0.00836446	0.0215582	0.00618175	0.00046273	0.000680627
cg27471304	female-specific	TEX13C	0.0159995	0.00298953	9.86791e-08	0.000964786	FALSE	0.00642371	0.00422845	0.129708	0.134438	0.0244935	0.00646586	0.000143002	0.000247285
cg27525527	female-specific	MAGED1	0.0155999	0.00301668	2.61693e-07	0.00255858	TRUE	0.0117291	0.00324993	0.000315494	0.000452925	0.025691	0.00611353	2.46349e-05	5.64714e-05
cg27609342	female-specific	NEXMIF	0.0168659	0.0029764	1.67342e-08	0.00016361	TRUE	0.0110746	0.00411952	0.00730058	0.00830907	0.0142179	0.006725	0.0335961	0.0361389
cg00029931	female-specific	BTK	0.0144644	0.00302954	1.99697e-06	0.0195244	TRUE	0.0200639	0.00388163	2.46942e-07	1.19988e-06	0.0153923	0.006533	0.0179146	0.0198915
cg00111239	female-specific	NHSL2	0.0146048	0.00302237	1.49948e-06	0.0146604	TRUE	0.0166696	0.00389541	1.94089e-05	4.11716e-05	0.0214349	0.0062424	0.000565408	0.000802583
cg00121904	female-specific	MAOB	0.0152586	0.00315479	1.46668e-06	0.0143397	TRUE	0.015077	0.00395311	0.000140731	0.000220705	0.0276332	0.00672967	3.76018e-05	7.90263e-05
cg00128197	female-specific	HSD17B10	0.0188984	0.0031281	1.78309e-09	1.74333e-05	TRUE	0.01624	0.0037338	1.41426e-05	3.19051e-05	0.0381493	0.00593771	1.14734e-10	8.29363e-09
cg00140189	female-specific	CLCN4	0.0142494	0.00301512	2.53339e-06	0.024769	TRUE	0.0180743	0.00484734	0.00019785	0.000298746	0.033839	0.00591945	9.68909e-09	1.29729e-07
cg00148587	female-specific	USP27X-DT	0.0147941	0.00298229	7.8412e-07	0.00766634	TRUE	0.0139683	0.00410995	0.00069346	0.00093199	0.0417472	0.00710098	3.6578e-09	6.81789e-08
cg00151234	female-specific	PGK1	0.0155914	0.00301326	2.57497e-07	0.00251755	FALSE	0.0165563	0.00420451	8.47719e-05	0.000140709	0.00496824	0.00697259	0.471642	0.474984
cg00194519	female-specific	MIR503HG	0.0185236	0.00316251	5.45077e-09	5.32922e-05	TRUE	0.0168257	0.00446507	0.000169038	0.000260076	0.0329209	0.00627594	1.41018e-07	1.0148e-06
cg00213805	female-specific	AIFM1	0.0146315	0.00292801	6.50503e-07	0.00635997	FALSE	0.0139795	0.00429916	0.00117296	0.00150526	0.0114573	0.00650172	0.0763898	0.0795377
cg00231549	female-specific	DMD	0.0137354	0.0029304	3.05961e-06	0.0299138	TRUE	0.0187974	0.00351125	9.07678e-08	5.36427e-07	0.0277439	0.00583853	1.85134e-06	7.15976e-06
cg00235887	female-specific	TBL1X	0.0156831	0.00303555	2.68359e-07	0.00262374	TRUE	0.0169269	0.00416649	5.00889e-05	9.02553e-05	0.0307427	0.00661735	3.1215e-06	1.0755e-05
cg00241051	female-specific	FRMD7	0.0152169	0.00290802	1.88411e-07	0.0018421	TRUE	0.0181352	0.00424216	1.97859e-05	4.17376e-05	0.0276288	0.00597851	3.51488e-06	1.16609e-05
cg00245012	female-specific	SPIN2B	0.0178147	0.00303258	4.91782e-09	4.80815e-05	TRUE	0.0172494	0.00355818	1.30287e-06	4.55805e-06	0.0251766	0.00618109	4.33892e-05	8.96973e-05
cg00255219	female-specific	RBMX	0.0215916	0.00303015	1.2769e-12	1.24843e-08	TRUE	0.0190166	0.00401334	2.2451e-06	7.21072e-06	0.0193612	0.00619427	0.00169623	0.00213815
cg00260448	female-specific	TAB3	0.0154108	0.00304094	4.51037e-07	0.00440979	TRUE	0.01778	0.00392529	6.13948e-06	1.6348e-05	0.0331059	0.00610576	5.30266e-08	4.46601e-07
cg00271516	female-specific	HDAC6	0.0147532	0.00291713	4.76057e-07	0.00465441	TRUE	0.0141955	0.00402278	0.000428154	0.000598048	0.0306622	0.00587816	1.65372e-07	1.09958e-06
cg00357087	female-specific	MCTS1	0.0141542	0.00298592	2.36202e-06	0.0230934	TRUE	0.0172586	0.00374916	4.32432e-06	1.22307e-05	0.0393118	0.00706324	2.33939e-08	2.35623e-07
cg00374346	female-specific	NHSL2	0.0147345	0.00313743	2.92649e-06	0.0286123	TRUE	0.021641	0.00351854	8.23789e-10	1.46351e-08	0.0291874	0.00643774	5.35432e-06	1.62777e-05
cg00375105	female-specific	RPL10	0.014745	0.00305295	1.51812e-06	0.0148427	TRUE	0.0145143	0.00405011	0.000347675	0.000494133	0.0243382	0.00654661	0.000189744	0.00031403
cg00379371	female-specific	PIM2	0.0189104	0.00320229	4.08592e-09	3.9948e-05	TRUE	0.0243665	0.00454793	8.86882e-08	5.2795e-07	0.0367444	0.00626757	4.04179e-09	7.29447e-08
cg00400665	female-specific	PJA1	0.0148983	0.00324003	4.69244e-06	0.045878	TRUE	0.0155659	0.00413211	0.000169876	0.000261012	0.0239666	0.00636742	0.000157663	0.00026917
cg00400999	female-specific	BEX5	0.0150811	0.00302264	6.76778e-07	0.00661686	TRUE	0.0272252	0.00384814	1.62539e-12	1.96598e-10	0.0323093	0.00666516	1.14539e-06	4.85934e-06
cg00428012	female-specific	ATP7A	0.0184649	0.00335003	4.05092e-08	0.000396059	TRUE	0.0160569	0.0038717	3.47724e-05	6.67842e-05	0.0264813	0.00627712	2.29016e-05	5.31411e-05
cg00455738	female-specific	ESX1	0.0162535	0.00297795	5.48268e-08	0.000536042	TRUE	0.0166632	0.00426145	9.50074e-05	0.000154983	0.028079	0.00571586	8.22296e-07	3.84459e-06
cg00467854	female-specific	ARX	0.0144643	0.00291794	7.98762e-07	0.00780949	TRUE	0.00948438	0.00415588	0.0227744	0.0246146	0.0229855	0.00653667	0.000414763	0.000620882
cg00484111	female-specific	USP9X	0.0140975	0.00283013	7.05748e-07	0.0069001	TRUE	0.0145391	0.00410642	0.000409502	0.000573403	0.0259427	0.00641229	4.8822e-05	9.87733e-05
cg00538420	female-specific	IRS4	0.0161488	0.002899	2.90576e-08	0.000284096	TRUE	0.0201669	0.0037558	8.30726e-08	5.05034e-07	0.0298616	0.00625136	1.63471e-06	6.49882e-06
cg00547789	female-specific	RAB39B	0.0151381	0.00299881	4.99861e-07	0.00488714	TRUE	0.0204746	0.00381638	8.52225e-08	5.12688e-07	0.036164	0.0061239	3.11633e-09	6.21626e-08
cg00577623	female-specific	ZXDA	0.0160113	0.00300152	1.0858e-07	0.00106158	TRUE	0.0188824	0.00366731	2.74825e-07	1.31292e-06	0.0332241	0.00623834	9.07501e-08	6.92502e-07
cg00597858	female-specific	MAGED1	0.0148829	0.0030227	9.46427e-07	0.00925322	TRUE	0.0120262	0.0036953	0.00116159	0.00149235	0.025073	0.00714078	0.000422922	0.000631053
cg00607036	female-specific	RNF113A	0.0153677	0.00308691	7.16222e-07	0.0070025	TRUE	0.0231405	0.00376595	8.54919e-10	1.49545e-08	0.0195609	0.007176	0.00618	0.007112
cg00614938	female-specific	GUCY2F	0.0155063	0.00297125	2.0302e-07	0.00198493	TRUE	0.0144704	0.00376014	0.000122414	0.000195485	0.0254812	0.00660364	0.000107228	0.000193829
cg00623388	female-specific	BCORL1	0.0186777	0.00314059	3.17218e-09	3.10144e-05	TRUE	0.0133274	0.00399417	0.000867549	0.00113772	0.0159825	0.00700214	0.0218123	0.0240083
cg00627024	female-specific	APOO	0.015551	0.00301749	2.8729e-07	0.00280884	TRUE	0.0162816	0.00368748	1.04583e-05	2.46702e-05	0.0306626	0.00679551	5.93351e-06	1.78318e-05
cg00715011	female-specific	SH3BGRL	0.0157634	0.00306183	2.95398e-07	0.0028881	TRUE	0.0205017	0.0036429	1.92853e-08	1.63546e-07	0.0308767	0.00636128	1.10897e-06	4.73263e-06
cg00742240	female-specific	MECP2	0.0142526	0.00296627	1.71795e-06	0.0167964	TRUE	0.0186318	0.00422686	1.0822e-05	2.53182e-05	0.0230467	0.00675849	0.000617289	0.000864356
cg00815013	female-specific	COL4A6	0.0166197	0.00309685	9.09675e-08	0.000889389	TRUE	0.0190313	0.00412572	4.13134e-06	1.18133e-05	0.0303122	0.00659065	3.91121e-06	1.25623e-05
cg00834229	female-specific	USP51	0.0160917	0.00306704	1.74795e-07	0.00170897	TRUE	0.0138875	0.00419479	0.000952211	0.00124301	0.0251948	0.00732585	0.000554196	0.000790617
cg00877056	female-specific	MID2	0.0175214	0.00306169	1.20641e-08	0.00011795	TRUE	0.0143275	0.00364423	8.69761e-05	0.00014353	0.023373	0.00666761	0.00043229	0.000641663
cg00901211	female-specific	SLC25A5-AS1	0.0154095	0.00296573	2.29531e-07	0.00224412	TRUE	0.0232073	0.00390035	2.84977e-09	3.6002e-08	0.0268655	0.00666927	5.26318e-05	0.00010462
cg00914218	female-specific	GDPD2	0.0187968	0.00298298	3.48751e-10	3.40974e-06	TRUE	0.0184572	0.00389585	2.25292e-06	7.21072e-06	0.0200406	0.00633623	0.00149261	0.00190471
cg00920537	female-specific	PHF6	0.014983	0.00292992	3.54513e-07	0.00346608	TRUE	0.0176918	0.00395183	7.86304e-06	1.97357e-05	0.0299584	0.00648562	3.55172e-06	1.17393e-05
cg00935394	female-specific	HCCS	0.0160159	0.00293305	5.40546e-08	0.000528492	TRUE	0.0175311	0.00427037	4.17077e-05	7.7234e-05	0.0283121	0.00690383	3.84706e-05	8.04065e-05
cg00936349	female-specific	PRPS1	0.0148631	0.00296669	6.08641e-07	0.00595068	TRUE	0.0157127	0.00354824	9.85263e-06	2.33872e-05	0.0303261	0.00652858	3.13123e-06	1.07559e-05
cg00953793	female-specific	RPS6KA3	0.0170878	0.0030504	2.42938e-08	0.000237521	TRUE	0.0216966	0.00399327	5.82818e-08	3.83043e-07	0.0323894	0.0064899	5.48666e-07	2.72416e-06
cg00966524	female-specific	VGLL1	0.0197868	0.00304509	9.71666e-11	9.49998e-07	TRUE	0.0126596	0.00395307	0.00139226	0.00176155	0.021902	0.0064029	0.00059359	0.000837359
cg00968475	female-specific	BHLHB9	0.0139205	0.00286859	1.35337e-06	0.0132319	TRUE	0.0189021	0.00374449	4.67506e-07	2.05363e-06	0.0277759	0.00643215	1.46175e-05	3.71814e-05
cg01001959	female-specific	RRAGB	0.0175871	0.00281	4.57773e-10	4.47565e-06	TRUE	0.0210771	0.00398453	1.28752e-07	7.17603e-07	0.0314913	0.00650787	1.19595e-06	5.01768e-06
cg01009686	female-specific	ATP7A	0.0137536	0.0029599	3.72147e-06	0.0363848	TRUE	0.0206892	0.00384984	8.10281e-08	4.95317e-07	0.0314256	0.00665506	2.14649e-06	8.09573e-06
cg01010618	female-specific	IGSF1	0.0132854	0.00288605	4.57967e-06	0.0447755	TRUE	0.0114129	0.0036894	0.00201939	0.00249299	0.0346984	0.00628405	3.01305e-08	2.83127e-07
cg01057599	female-specific	UPRT	0.0144574	0.00299889	1.58636e-06	0.0155099	TRUE	0.018673	0.0040823	4.97092e-06	1.37183e-05	0.0299627	0.00602849	6.10512e-07	2.98536e-06
cg01084827	female-specific	USP51	0.0186038	0.00293793	2.85924e-10	2.79548e-06	TRUE	0.0180352	0.00347508	2.20842e-07	1.09173e-06	0.0351204	0.00584308	1.63144e-09	4.18921e-08
cg01108554	female-specific	SLC25A14	0.0150783	0.0031823	2.38655e-06	0.0233333	TRUE	0.0167193	0.0040515	3.80201e-05	7.18087e-05	0.0293389	0.00585434	4.92392e-07	2.54477e-06
cg01121830	female-specific	RPGR	0.0145623	0.00303502	1.77667e-06	0.0173705	TRUE	0.0174099	0.00402877	1.6061e-05	3.53218e-05	0.0246697	0.00577252	1.7898e-05	4.37636e-05
cg01127586	female-specific	LINC01278	0.0150319	0.00292469	3.09321e-07	0.00302424	TRUE	0.0181656	0.00399105	5.53306e-06	1.50145e-05	0.0272359	0.00657992	3.25443e-05	7.07513e-05
cg01134497	female-specific	DCAF8L1	0.0160834	0.0030901	2.18784e-07	0.00213905	TRUE	0.0196213	0.00343	1.12438e-08	1.06535e-07	0.0335558	0.0067093	5.19056e-07	2.64648e-06
cg01143780	female-specific	HTR2C	0.0142361	0.00297679	1.92045e-06	0.0187762	TRUE	0.0134692	0.00383379	0.000453843	0.000632377	0.0308172	0.00630854	9.46415e-07	4.25326e-06
cg01172484	female-specific	MAGEH1	0.0163976	0.00284803	9.8434e-09	9.62389e-05	TRUE	0.0158117	0.00393857	6.14363e-05	0.000107632	0.0247247	0.00711099	0.000481224	0.00070328
cg01173508	female-specific	DCX	0.0149386	0.00310831	1.70831e-06	0.0167022	TRUE	0.0188984	0.00397081	2.02444e-06	6.59538e-06	0.0388175	0.00665916	4.94648e-09	8.65253e-08
cg01195014	female-specific	MAGED1	0.0179052	0.00312854	1.2037e-08	0.000117685	TRUE	0.0191926	0.00461103	3.25619e-05	6.3504e-05	0.0312609	0.00653601	1.58595e-06	6.32709e-06
cg01244877	female-specific	FLNA	0.0151492	0.00314013	1.55927e-06	0.015245	TRUE	0.0104529	0.00413748	0.0116993	0.0130158	0.0176555	0.00653008	0.00661049	0.00759205
cg01286388	female-specific	MAGT1	0.0177213	0.00302648	5.51031e-09	5.38743e-05	TRUE	0.0224426	0.0044055	3.66877e-07	1.69442e-06	0.038042	0.00656196	5.98979e-09	9.72913e-08
cg01293271	female-specific	SOX3	0.0141767	0.00298346	2.23293e-06	0.0218313	TRUE	0.014611	0.00392616	0.000203594	0.000306199	0.022684	0.0061239	0.000200203	0.000325653
cg01293417	female-specific	TAF9B	0.0165902	0.00297639	2.84922e-08	0.000278568	TRUE	0.0170254	0.00367689	3.79694e-06	1.10695e-05	0.0267412	0.00696583	0.000116287	0.000207564
cg01308913	female-specific	ARX	0.0155825	0.00287648	6.87993e-08	0.00067265	TRUE	0.0183348	0.00392414	3.10023e-06	9.35004e-06	0.0249528	0.00641742	9.48809e-05	0.00017344
cg01309671	female-specific	PABIR3	0.0181589	0.00286408	2.71712e-10	2.65652e-06	TRUE	0.0192347	0.00425246	6.32702e-06	1.67688e-05	0.0327958	0.00656378	5.3251e-07	2.67904e-06
cg01314643	female-specific	SPIN4	0.0140426	0.00305642	4.77714e-06	0.0467061	TRUE	0.0193919	0.00373279	2.14801e-07	1.0759e-06	0.0126606	0.00597613	0.0332341	0.0358173
cg01348758	female-specific	SH3BGRL	0.0151073	0.00304957	8.11617e-07	0.00793518	TRUE	0.0204301	0.00380156	8.09846e-08	4.95317e-07	0.0297598	0.00682499	1.20542e-05	3.20225e-05
cg01361446	female-specific	IL2RG	0.0148218	0.00294996	5.64903e-07	0.00552306	TRUE	0.0196171	0.00352011	2.6463e-08	2.10409e-07	0.0360174	0.00575813	3.47684e-10	1.52045e-08
cg01410230	female-specific	RPL36A-HNRNPH2	0.0158807	0.00314943	5.14673e-07	0.00503196	TRUE	0.0187118	0.004062	4.25814e-06	1.21038e-05	0.0314751	0.00683086	3.75377e-06	1.21251e-05
cg01415112	female-specific	FAM199X	0.0152205	0.00315795	1.59555e-06	0.0155997	TRUE	0.0131088	0.00408455	0.00135949	0.00172709	0.0209041	0.00667838	0.0016706	0.00211052
cg01426251	female-specific	FAM47C	0.015282	0.00298303	3.37786e-07	0.00330253	TRUE	0.013088	0.00345956	0.000159304	0.000246098	0.0289219	0.00606925	1.73141e-06	6.765e-06
cg01436914	female-specific	ZXDA	0.0145198	0.00294053	8.80862e-07	0.00861219	TRUE	0.023254	0.00415401	2.29141e-08	1.86096e-07	0.0239057	0.00677857	0.000398911	0.000603943
cg01460974	female-specific	ARHGEF9	0.0156608	0.00298203	1.70091e-07	0.00166298	TRUE	0.0162724	0.00395961	4.09421e-05	7.61884e-05	0.0336663	0.00649015	1.9347e-07	1.22209e-06
cg01473187	female-specific	TSPAN6	0.0164641	0.0030467	7.40552e-08	0.000724037	TRUE	0.0231102	0.00336676	7.23423e-12	4.83376e-10	0.0302863	0.0061617	8.10617e-07	3.80856e-06
cg01473525	female-specific	RAB9B	0.0142646	0.00299581	2.12819e-06	0.0208073	TRUE	0.021691	0.00423172	3.10528e-07	1.45296e-06	0.0277021	0.00598576	3.40355e-06	1.14492e-05
cg01479413	female-specific	ARHGEF6	0.0148244	0.0030965	1.87268e-06	0.0183092	TRUE	0.0176396	0.00371276	2.10867e-06	6.85017e-06	0.0324936	0.00669204	1.09941e-06	4.73263e-06
cg01528835	female-specific	FTX	0.015776	0.00294371	9.47587e-08	0.000926456	TRUE	0.0195264	0.00373694	1.82616e-07	9.52453e-07	0.0244953	0.00675891	0.000274201	0.000429732
cg01575816	female-specific	COL4A5	0.0163747	0.00308276	1.22905e-07	0.00120164	TRUE	0.0202265	0.00409604	8.24587e-07	3.15675e-06	0.031713	0.00633287	5.02241e-07	2.58393e-06
cg01581349	female-specific	ARX	0.0175884	0.00310141	1.62984e-08	0.000159349	TRUE	0.0164127	0.00411801	6.9415e-05	0.000119402	0.0306193	0.00593694	2.27239e-07	1.38166e-06
cg01674874	female-specific	MAGIX	0.0148191	0.00303736	1.1866e-06	0.0116013	TRUE	0.0135041	0.00436482	0.00201663	0.00249229	0.0358714	0.00617315	5.52306e-09	9.37271e-08
cg01733439	female-specific	PRICKLE3	0.0157478	0.0031028	4.33587e-07	0.00423918	FALSE	0.0129021	0.00375404	0.000602921	0.000823944	0.0111759	0.00746416	0.131948	0.135308
cg01752898	female-specific	RPGR	0.0157448	0.0030611	3.03093e-07	0.00296334	TRUE	0.0159687	0.00437111	0.000265943	0.000388659	0.0294819	0.00642964	4.18373e-06	1.31406e-05
cg01755224	female-specific	MID1	0.0141963	0.00289024	1.00531e-06	0.00982894	TRUE	0.017302	0.00394434	1.19396e-05	2.76484e-05	0.0254397	0.00681518	0.000178645	0.000298266
cg01756638	female-specific	VBP1	0.0202321	0.00297471	1.25525e-11	1.22726e-07	TRUE	0.0240721	0.00384151	3.9535e-10	7.61887e-09	0.0307814	0.0063999	1.38638e-06	5.69067e-06
cg01851385	female-specific	CLCN4	0.0136479	0.00295148	4.14658e-06	0.0405411	TRUE	0.0197312	0.00374938	1.49276e-07	8.08225e-07	0.0320535	0.00580204	2.96402e-08	2.83127e-07
cg01855997	female-specific	USP27X-DT	0.0161132	0.00326306	8.7984e-07	0.00860219	TRUE	0.0176656	0.00414796	2.12639e-05	4.38786e-05	0.0299456	0.00685347	1.15658e-05	3.11619e-05
cg01881753	female-specific	HAUS7	0.0143915	0.00300556	1.86509e-06	0.018235	FALSE	0.0178958	0.00363865	9.12296e-07	3.41211e-06	0.00541404	0.00671342	0.415673	0.41899
cg01887353	female-specific	ZNF41	0.0164793	0.00302341	5.71423e-08	0.00055868	TRUE	0.0162622	0.0036342	7.94078e-06	1.98432e-05	0.0228558	0.00621229	0.000221058	0.000355004
cg01984250	female-specific	NUP62CL	0.0144458	0.0031465	4.85506e-06	0.0474679	TRUE	0.0152376	0.00393226	0.000109793	0.000176321	0.0236861	0.0067253	0.000406111	0.000609972
cg02014085	female-specific	FAM120C	0.0174845	0.00295343	3.73723e-09	3.65389e-05	TRUE	0.0180253	0.00394493	5.08826e-06	1.39071e-05	0.0322878	0.00703294	4.07156e-06	1.2908e-05
cg02022247	female-specific	ARX	0.016042	0.00309673	2.49352e-07	0.00243791	TRUE	0.0168802	0.00410572	4.06251e-05	7.57325e-05	0.0404121	0.00556026	3.06958e-13	1.74506e-10
cg02095003	female-specific	ZNF275	0.014823	0.00305437	1.35142e-06	0.0132128	TRUE	0.0179299	0.00444203	5.60045e-05	9.94954e-05	0.0220236	0.00689256	0.0013338	0.00171942
cg02112649	female-specific	RPS6KA6	0.0166484	0.00295826	2.09332e-08	0.000204664	TRUE	0.0167061	0.00398237	2.82158e-05	5.60863e-05	0.0352384	0.00684096	2.35097e-07	1.42184e-06
cg02116333	female-specific	HSD17B10	0.0196201	0.00310166	2.98337e-10	2.91684e-06	TRUE	0.0203258	0.00389659	1.91599e-07	9.76898e-07	0.0207886	0.00638898	0.0010858	0.00143054
cg02120013	female-specific	DGKK	0.014474	0.00313714	4.35679e-06	0.0425963	TRUE	0.0189659	0.00403232	2.66375e-06	8.14161e-06	0.0201266	0.00640895	0.00161271	0.00204193
cg02132188	female-specific	HMGN5	0.0157459	0.00304225	2.55485e-07	0.00249788	TRUE	0.0150199	0.00408359	0.000241395	0.000358779	0.0184722	0.00642658	0.00389065	0.00461279
cg02165720	female-specific	NDUFB11	0.0150939	0.00288054	1.81219e-07	0.00177178	TRUE	0.016902	0.00346721	1.1372e-06	4.12263e-06	0.0197144	0.00632114	0.00173647	0.00217921
cg02212907	female-specific	FAM104B	0.0176228	0.00304168	7.9489e-09	7.77164e-05	FALSE	0.00425282	0.00375787	0.259179	0.263583	0.0381383	0.00686396	2.46937e-08	2.44145e-07
cg02213813	female-specific	MAMLD1	0.0157847	0.00291235	6.77724e-08	0.00066261	TRUE	0.0104112	0.00424577	0.0144076	0.0158275	0.0296749	0.00632983	2.53755e-06	9.13035e-06
cg02232536	female-specific	RENBP	0.0142873	0.00301951	2.46405e-06	0.024091	TRUE	0.0185464	0.00420641	1.07655e-05	2.52379e-05	0.0307756	0.00767447	5.68637e-05	0.000111089
cg02264182	female-specific	IDS	0.0179711	0.00313002	1.08104e-08	0.000105694	TRUE	0.0136837	0.00381582	0.000344546	0.000490913	0.0267667	0.00700677	0.000125573	0.000221359
cg02265919	female-specific	CSTF2	0.0194381	0.00277291	2.91781e-12	2.85275e-08	TRUE	0.0128245	0.00349608	0.000250859	0.000370424	0.038242	0.00635462	1.55833e-09	4.13587e-08
cg02308199	female-specific	UTP14A	0.0153008	0.00320401	1.98662e-06	0.0194232	TRUE	0.0195742	0.00374531	1.81556e-07	9.5178e-07	0.0318048	0.00680437	2.7171e-06	9.65418e-06
cg02318959	female-specific	RBMX2	0.0159155	0.00311654	3.6776e-07	0.00359559	FALSE	0.00584635	0.00405543	0.150489	0.154987	0.00776704	0.00696156	0.26103	0.264992
cg02336026	female-specific	PNMA3	0.0147031	0.00303424	1.40175e-06	0.0137049	TRUE	0.0140589	0.00386859	0.000286408	0.000415365	0.0217129	0.00668308	0.00110473	0.00145044
cg02336608	female-specific	RS1	0.0143259	0.00301783	2.28457e-06	0.0223362	TRUE	0.0170281	0.00371888	4.86124e-06	1.3481e-05	0.0282314	0.00605217	2.84637e-06	9.91287e-06
cg02376524	female-specific	ARMCX5-GPRASP2	0.0149151	0.00309632	1.61718e-06	0.0158112	TRUE	0.014038	0.00435073	0.00128048	0.00163585	0.0239405	0.00657819	0.000258396	0.000408618
cg02454309	female-specific	SLC25A53	0.0157444	0.00301787	2.04925e-07	0.00200355	TRUE	0.0191792	0.00326189	4.36174e-09	4.88604e-08	0.0268899	0.00639594	2.44286e-05	5.61118e-05
cg02497062	female-specific	IGBP1	0.0152652	0.00307202	7.50831e-07	0.00734087	TRUE	0.0239957	0.00406567	3.81382e-09	4.42481e-08	0.0281418	0.00661655	1.96208e-05	4.68674e-05
cg02581727	female-specific	ZNF449	0.0147459	0.0030407	1.37546e-06	0.0134478	TRUE	0.0166057	0.0040784	4.81986e-05	8.72641e-05	0.0305368	0.00696106	1.06734e-05	2.92426e-05
cg02587153	female-specific	UBQLN2	0.019277	0.00304203	2.77554e-10	2.71365e-06	TRUE	0.0141105	0.00354731	7.1722e-05	0.000122998	0.0149702	0.00666631	0.0240287	0.0263205
cg02590710	female-specific	KLF8	0.0162281	0.00310472	1.94376e-07	0.00190042	TRUE	0.0234377	0.00473696	7.84465e-07	3.0338e-06	0.0271845	0.00707886	0.000115655	0.000207087
cg02597128	female-specific	DNAAF6	0.0149713	0.00311307	1.68182e-06	0.0164431	TRUE	0.0158601	0.00383704	3.6926e-05	7.00917e-05	0.0383521	0.00607903	2.45371e-10	1.16245e-08
cg02603022	female-specific	LINC01281	0.0150496	0.00308422	1.18302e-06	0.0115664	TRUE	0.0171299	0.0043357	8.02541e-05	0.000134387	0.0248313	0.00719935	0.000534077	0.000766724
cg02647401	female-specific	MSL3	0.0141817	0.00288506	9.86168e-07	0.00964176	TRUE	0.0244317	0.00350865	3.60482e-12	3.11214e-10	0.0147362	0.00718617	0.0392867	0.0419034
cg02725485	female-specific	TASL	0.0146336	0.00304282	1.68131e-06	0.0164381	TRUE	0.0134835	0.00404602	0.0008806	0.00115218	0.0343067	0.00615997	2.29108e-08	2.35623e-07
cg02742990	female-specific	PCYT1B	0.0144446	0.00308122	3.04844e-06	0.0298046	TRUE	0.0178826	0.00368068	1.2347e-06	4.3598e-06	0.0384442	0.00655631	4.01539e-09	7.29447e-08
cg02773151	female-specific	MID2	0.0172066	0.00296866	7.84012e-09	7.66529e-05	TRUE	0.0149549	0.00409341	0.00026579	0.000388659	0.0195111	0.00708429	0.00566786	0.00656917
cg02836821	female-specific	HS6ST2	0.0147417	0.00300259	1.01628e-06	0.00993622	TRUE	0.0158966	0.00403903	8.54792e-05	0.000141676	0.031289	0.00696389	6.49682e-06	1.9254e-05
cg02902015	female-specific	BCORL1	0.0184613	0.00302056	1.15352e-09	1.1278e-05	TRUE	0.0126824	0.0037085	0.000641817	0.000873947	0.0187831	0.00647641	0.0035815	0.004291
cg02940028	female-specific	TRMT2B	0.0148126	0.00292399	4.55485e-07	0.00445328	TRUE	0.018275	0.00360735	4.25354e-07	1.89658e-06	0.019551	0.00723707	0.00665495	0.0076277
cg02940221	female-specific	TKTL1	0.0139937	0.00301979	3.95452e-06	0.0386633	TRUE	0.0160666	0.003921	4.31193e-05	7.94598e-05	0.0256444	0.00634515	4.97115e-05	0.000100039
cg02944422	female-specific	ZNF81	0.0158874	0.00306751	2.50737e-07	0.00245145	TRUE	0.0148213	0.00378062	9.11163e-05	0.00014971	0.0259392	0.00693646	0.000173887	0.000292038
cg02975846	female-specific	NUDT10	0.0138311	0.00285348	1.3922e-06	0.0136116	TRUE	0.016003	0.00380967	2.75265e-05	5.48119e-05	0.0331997	0.00723399	4.10209e-06	1.29558e-05
cg03003036	female-specific	RBM10	0.0156586	0.00297656	1.62105e-07	0.0015849	TRUE	0.0129655	0.00328606	8.20444e-05	0.000137183	0.0352546	0.00689085	2.83393e-07	1.63429e-06
cg03008405	female-specific	ARHGAP4	0.0149605	0.00298496	6.02481e-07	0.00589046	TRUE	0.0104286	0.0038041	0.00622262	0.00714659	0.0311052	0.00592525	1.37957e-07	1.00549e-06
cg03046946	female-specific	HAUS7	0.018403	0.00310552	3.60812e-09	3.52766e-05	TRUE	0.0249279	0.00388693	1.52749e-10	4.236e-09	0.0272346	0.0072032	0.000147241	0.000252891
cg03164831	female-specific	BRWD3	0.015323	0.00323923	2.47879e-06	0.0242351	TRUE	0.016676	0.00382905	1.37822e-05	3.11537e-05	0.0251177	0.00674606	0.000185537	0.000307964
cg03191083	female-specific	FIRRE	0.0195485	0.00302876	1.29461e-10	1.26574e-06	TRUE	0.0159783	0.00407229	8.98679e-05	0.000147872	0.0329677	0.00677892	1.05722e-06	4.63017e-06
cg03204600	female-specific	ARHGEF9	0.0136098	0.00294293	4.13737e-06	0.040451	TRUE	0.0179586	0.00366176	9.79057e-07	3.62602e-06	0.0341908	0.0054862	4.02867e-10	1.68621e-08
cg03250346	female-specific	KLHL15	0.0137236	0.00289895	2.43603e-06	0.023817	TRUE	0.0214861	0.00378946	1.51079e-08	1.32136e-07	0.0249834	0.00732786	0.000618821	0.000865436
cg03266942	female-specific	POLA1	0.0149805	0.00285554	1.75298e-07	0.00171389	TRUE	0.0229682	0.00399966	9.87781e-09	9.5992e-08	0.0306767	0.00649698	2.15032e-06	8.09573e-06
cg03267527	female-specific	TCEAL8	0.0158039	0.00316574	6.67128e-07	0.00652251	FALSE	0.0135496	0.0036126	0.000181356	0.000276781	0.0119	0.0069085	0.0832294	0.0863429
cg03273606	female-specific	ARMCX5	0.0159561	0.00304107	1.74596e-07	0.00170702	TRUE	0.0205083	0.0036221	1.58253e-08	1.37354e-07	0.0248594	0.00678601	0.000235241	0.000375132
cg03305185	female-specific	ZNF75D	0.0146553	0.00312262	2.9709e-06	0.0290465	TRUE	0.0263885	0.0037909	3.66291e-12	3.11214e-10	0.0274708	0.00668291	3.68837e-05	7.80946e-05
cg03321558	female-specific	TMEM185A	0.0177453	0.00303765	5.97631e-09	5.84304e-05	TRUE	0.027284	0.00378976	6.5908e-13	1.49875e-10	0.0264943	0.00695168	0.00013022	0.000227784
cg03327000	female-specific	TCEAL1	0.0159689	0.003016	1.34766e-07	0.00131761	TRUE	0.0099279	0.00383427	0.00976988	0.010955	0.0268476	0.00745141	0.000297622	0.000462922
cg03328165	female-specific	NHSL2	0.0160447	0.00287028	2.6003e-08	0.000254231	TRUE	0.0188773	0.00439705	1.82374e-05	3.91623e-05	0.0391894	0.00620116	2.28796e-10	1.13105e-08
cg03332892	female-specific	WWC3	0.0155661	0.00300424	2.47922e-07	0.00242393	TRUE	0.0208205	0.00398386	1.8165e-07	9.5178e-07	0.0266727	0.0068908	0.00010201	0.00018469
cg03350825	female-specific	PJA1	0.0182567	0.0030339	2.06537e-09	2.01932e-05	TRUE	0.0206466	0.00368618	2.25079e-08	1.84112e-07	0.0287157	0.00615594	2.84575e-06	9.91287e-06
cg03372815	female-specific	CD99L2	0.0161377	0.00297124	6.36177e-08	0.00062199	TRUE	0.0192843	0.00418075	4.13519e-06	1.18133e-05	0.0239134	0.0064403	0.000193243	0.000317511
cg03424637	female-specific	AFF2	0.0162342	0.00298686	6.22451e-08	0.00060857	TRUE	0.0204473	0.00429611	2.02312e-06	6.59538e-06	0.0153683	0.00670178	0.0212059	0.0234543
cg03469514	female-specific	UBE2DNL	0.0150977	0.0030018	5.50101e-07	0.00537833	TRUE	0.0140235	0.00321777	1.35943e-05	3.07903e-05	0.0322796	0.00615853	1.4422e-07	1.02013e-06
cg03552552	female-specific	FTX	0.0151302	0.00303619	6.98323e-07	0.00682751	TRUE	0.0175796	0.00406125	1.55445e-05	3.45874e-05	0.0238784	0.006824	0.000442633	0.000655304
cg03575468	female-specific	PDHA1	0.0163406	0.0029749	4.50938e-08	0.000440882	TRUE	0.0195428	0.00376106	2.13583e-07	1.07453e-06	0.0336669	0.00667638	4.18069e-07	2.23166e-06
cg03577944	female-specific	PRPS1	0.0173637	0.00307124	1.80304e-08	0.000176283	TRUE	0.021525	0.00404608	1.09132e-07	6.20283e-07	0.0345775	0.00658211	1.35224e-07	9.91932e-07
cg03595428	female-specific	CMC4	0.0146212	0.00297511	9.91598e-07	0.00969485	TRUE	0.0213207	0.00382572	2.64425e-08	2.10409e-07	0.0254209	0.00617421	3.58279e-05	7.62852e-05
cg03598919	female-specific	NUDT10	0.0159893	0.00293905	6.05022e-08	0.00059153	TRUE	0.0139957	0.0042918	0.00113502	0.0014665	0.0215579	0.00633203	0.000629822	0.000878659
cg03688409	female-specific	APEX2	0.0140778	0.00298552	2.66836e-06	0.0260885	TRUE	0.0113991	0.00391711	0.00368135	0.0043601	0.0280115	0.00644035	1.26814e-05	3.3223e-05
cg03692228	female-specific	PIM2	0.0161833	0.00301443	8.99926e-08	0.000879858	TRUE	0.0177835	0.00414118	1.81455e-05	3.90747e-05	0.0335593	0.00710933	2.16343e-06	8.11821e-06
cg03704031	female-specific	BCYRN1	0.0194398	0.00309215	3.82717e-10	3.74183e-06	FALSE	0.00846246	0.0039143	0.0309948	0.0334039	0.0117047	0.00659143	0.0741622	0.0774311
cg03735049	female-specific	TSR2	0.014515	0.00296618	1.10264e-06	0.0107805	TRUE	0.0167133	0.00369753	6.42e-06	1.68971e-05	0.0129791	0.00643733	0.0426943	0.0452831
cg03742148	female-specific	MAGED1	0.0158134	0.0032099	9.33392e-07	0.00912577	TRUE	0.0137509	0.00359636	0.000135376	0.00021319	0.0397771	0.00639301	4.30079e-10	1.68621e-08
cg03761923	female-specific	GAB3	0.0142524	0.00310801	4.9803e-06	0.0486924	TRUE	0.0154101	0.00359279	1.85682e-05	3.95356e-05	0.0314389	0.00628551	5.17896e-07	2.64648e-06
cg03765359	female-specific	SYN1	0.0175242	0.0029624	3.84087e-09	3.75522e-05	TRUE	0.011264	0.00365572	0.00210402	0.00258066	0.0234935	0.00684909	0.00057302	0.000811362
cg03766586	female-specific	KLHL4	0.0148942	0.00313085	2.17369e-06	0.0212521	TRUE	0.0176594	0.0040806	1.5613e-05	3.46718e-05	0.0293347	0.00627872	2.7451e-06	9.72331e-06
cg03787796	female-specific	CHM	0.0177023	0.00292949	1.76895e-09	1.7295e-05	TRUE	0.0224191	0.00413592	6.25682e-08	4.01724e-07	0.0414346	0.0062588	3.09624e-11	3.20039e-09
cg03805048	female-specific	MAGEE1	0.0158412	0.00300078	1.46766e-07	0.00143493	TRUE	0.017118	0.00378156	6.22361e-06	1.65333e-05	0.0369479	0.00613216	1.48937e-09	4.13028e-08
cg03858262	female-specific	BCYRN1	0.0176207	0.00304199	8.00869e-09	7.8301e-05	TRUE	0.0203172	0.00389038	1.85409e-07	9.53892e-07	0.0270694	0.0057667	2.46403e-06	8.95079e-06
cg03915742	female-specific	MIR106A	0.0149075	0.0030704	1.33673e-06	0.0130692	TRUE	0.022688	0.00363764	4.76678e-10	8.88496e-09	0.0166041	0.00634695	0.00858896	0.00976564
cg03927113	female-specific	MCTS1	0.015033	0.00298191	5.17354e-07	0.00505817	TRUE	0.0142806	0.00372259	0.000128616	0.000203955	0.0283521	0.00642407	9.43475e-06	2.64872e-05
cg03939693	female-specific	YIPF6	0.0170046	0.00295397	9.89978e-09	9.67902e-05	TRUE	0.0114127	0.00420604	0.00677219	0.00775426	0.0366513	0.00663526	2.97755e-08	2.83127e-07
cg03946442	female-specific	RPS6KA3	0.014382	0.0030132	2.01141e-06	0.0196656	FALSE	0.00150997	0.00459262	0.744036	0.746663	0.00764292	0.00639835	0.228991	0.233091
cg03992092	female-specific	LOC389895	0.0145522	0.00306415	2.26127e-06	0.0221085	TRUE	0.0181049	0.00403981	7.69018e-06	1.94609e-05	0.0337746	0.00627279	6.55379e-08	5.26762e-07
cg04025582	female-specific	RPL36A-HNRNPH2	0.0136655	0.0029386	3.65602e-06	0.0357449	TRUE	0.0191065	0.00377058	4.22672e-07	1.89658e-06	0.0244131	0.00644493	0.000143108	0.000247285
cg04044694	female-specific	RPL36A-HNRNPH2	0.0168267	0.00296637	1.61658e-08	0.000158053	TRUE	0.0175235	0.00411232	2.10439e-05	4.38222e-05	0.0262663	0.00700289	0.000166232	0.000280841
cg04059198	female-specific	BCORL1	0.0171782	0.00312738	4.50876e-08	0.000440821	TRUE	0.012319	0.00390818	0.00165552	0.00207304	0.0268015	0.00703415	0.000130755	0.000228369
cg04069100	female-specific	TCEAL7	0.0143528	0.00308405	3.59388e-06	0.0351374	FALSE	0.0125655	0.00340825	0.000233341	0.000348175	0.0101369	0.00664483	0.124837	0.128336
cg04077363	female-specific	TCEAL5	0.0131696	0.00286379	4.68225e-06	0.0457784	TRUE	0.0151659	0.0041444	0.000259679	0.000381466	0.0356207	0.00624095	1.02192e-08	1.33072e-07
cg04183498	female-specific	LOC729609	0.0145745	0.00292346	6.90902e-07	0.00675495	TRUE	0.0209328	0.0039646	1.35801e-07	7.49542e-07	0.0214408	0.00634638	0.000693291	0.000960136
cg04185841	female-specific	TCEAL5	0.0149652	0.00291266	3.12071e-07	0.00305112	TRUE	0.0185566	0.00347544	9.81221e-08	5.72127e-07	0.0337051	0.0062536	6.35857e-08	5.20122e-07
cg04227643	female-specific	SHROOM4	0.0146385	0.00293593	6.88657e-07	0.006733	TRUE	0.0173586	0.00385135	6.82372e-06	1.77542e-05	0.0378639	0.00654384	6.40345e-09	9.76876e-08
cg04241572	female-specific	HSD17B10	0.0170962	0.0030826	3.33931e-08	0.000326484	TRUE	0.0190476	0.00486128	9.19086e-05	0.000150794	0.0158784	0.00685038	0.019855	0.0220245
cg04277998	female-specific	GRIPAP1	0.0137081	0.00292082	2.97107e-06	0.0290481	TRUE	0.0180151	0.00420512	1.89958e-05	4.03706e-05	0.0262668	0.00602839	1.22346e-05	3.22756e-05
cg04283377	female-specific	ARAF	0.015214	0.0029909	4.08496e-07	0.00399387	TRUE	0.0189465	0.00356259	1.102e-07	6.20283e-07	0.0279634	0.0065201	1.67133e-05	4.1401e-05
cg04341767	female-specific	CLCN5	0.0180013	0.00297206	1.62218e-09	1.58601e-05	TRUE	0.0187892	0.0036984	3.94645e-07	1.7806e-06	0.0364346	0.00608201	1.84704e-09	4.46826e-08
cg04368919	female-specific	EFNB1	0.0170228	0.00305234	2.8004e-08	0.000273795	TRUE	0.0199972	0.00444553	7.11388e-06	1.81764e-05	0.0263473	0.00598516	9.94378e-06	2.7711e-05
cg04392209	female-specific	NKAP	0.0155625	0.00304915	3.7343e-07	0.00365102	TRUE	0.0227522	0.00397392	1.09276e-08	1.05294e-07	0.0227788	0.00666048	0.000594994	0.0008383
cg04397441	female-specific	BCYRN1	0.0160597	0.00300566	1.0349e-07	0.00101182	TRUE	0.0170863	0.00384924	9.38209e-06	2.25527e-05	0.0247572	0.00611543	4.82942e-05	9.78797e-05
cg04464742	female-specific	CUL4B	0.0213505	0.00310246	7.18945e-12	7.02913e-08	TRUE	0.0160793	0.00374708	1.84045e-05	3.93345e-05	0.0276023	0.0070524	8.53058e-05	0.000158744
cg04483797	female-specific	TCEAL1	0.0148417	0.00307517	1.54427e-06	0.0150984	TRUE	0.0131253	0.00409554	0.00138116	0.00175266	0.0243035	0.0065641	0.000201548	0.000326904
cg04488527	female-specific	KLHL34	0.0146006	0.00311882	3.14605e-06	0.0307589	TRUE	0.0170531	0.00384902	9.75324e-06	2.32196e-05	0.0238985	0.00610056	8.40546e-05	0.00015693
cg04492048	female-specific	ERAS	0.0146784	0.00307898	2.06887e-06	0.0202273	TRUE	0.0181374	0.00401752	6.58931e-06	1.72628e-05	0.019524	0.00672114	0.00352859	0.00423208
cg04598760	female-specific	RAB9B	0.015237	0.00306177	7.22836e-07	0.00706717	TRUE	0.0162319	0.00415177	9.52317e-05	0.000155127	0.0262913	0.00761259	0.000525074	0.000758588
cg04677508	female-specific	MED14	0.0146759	0.00291442	5.33125e-07	0.00521236	FALSE	0.00725	0.00409229	0.0771671	0.0804945	0.0247925	0.00711606	0.000468658	0.000687566
cg04700060	female-specific	ZNF280C	0.0138995	0.00300094	3.99833e-06	0.0390916	TRUE	0.0173583	0.00354587	1.025e-06	3.77162e-06	0.0315119	0.00624509	4.11145e-07	2.22605e-06
[truncated: 681 more rows]
