# Supplementary material for: The inactive X chromosome accumulates widespread epigenetic variability with age
Source: Clin Epigenetics. 2023 Aug 25;15:135. doi: 10.1186/s13148-023-01549-y (PMC10464315; doi:10.1186/s13148-023-01549-y)
Supplement: Supplementary file 3 — Additional file 3. Table S7 The association between male-specific aDMCs and X-chromosome gene expression in males (n=1337). Table S8 The association between female specific aVMCs and X-chromosome gene expression in females (n=1794). [file 13148_2023_1549_MOESM3_ESM.xlsx]

## Sheet: Association per aDMC
Table S7 The association between male-specific aDMCs and X-chromosome gene expression in males (n=1337)
					Associated genes			Dist_CpG_Gene			Association direction
Chromosome	CpG	Position	Nearest Gene	Number of associations	Gene 1	Gene 2	Gene 3	Dist_CpG-Gene1	Dist_CpG-Gene2	Dist_CpG-Gene3	Effect size_CpG-Gene1	Effect size_CpG-Gene2	Effect size_CpG-Gene3
ChrX	cg05134041	82763269	POU3F4	3	DLG3	FRMPD3	CXCR3	13037881	24002459	11924851	0.230843	0.261146	0.228333
ChrX	cg06964654	139585152	SOX3	3	DLG3	FRMPD3	CXCR3	69865045	32741901	68752015	0.199785	0.194064	0.209957
ChrX	cg06621863	83313354	RPS6KA6	3	DLG3	FRMPD3	CXCR3	13717816	23322524	12604786	0.213691	0.261626	0.229752
ChrX	cg16821967	102330750	NXF3	3	BEX4	BEX1	NXF3	122013	28836	0	0.17548	-0.3293	-0.378708
ChrX	cg20207784	71492453	RPS4X	3	DLG3	MAMLD1	CXCR3	1768782	78035567	655752	-0.203773	-0.270374	-0.271429
ChrX	cg00554969	79270255	TBX22	2	DLG3	FRMPD3		9552674	27487666		0.210649	0.212427
ChrX	cg01828474	21673609	KLHL34	2	DLG3	FRMPD3		47988116	85089085		0.166092	0.237872
ChrX	cg08783090	151121596	GABRE	2	DLG3	FRMPD3		81417787	44294643		0.208599	0.217255
ChrX	cg13775533	99546642	PCDH19	2	DLG3	FRMPD3		29937735	7102605		0.246375	0.236639
ChrX	cg00525383	136648346	ZIC3	2	DLG3	CXCR3		66922455	65809425		0.187291	0.209473
ChrX	cg02779592	99899163	SRPX2	2	CXCR3	XKRX		29060766	269295		-0.211634	0.226957
ChrX	cg03671371	37026432	FAM47C	2	DLG3	FRMPD3		32689169	69790138		0.16467	0.201003
ChrX	cg12584889	102330750	NXF3	2	BEX1	NXF3		28756	0		-0.357923	-0.390721
ChrX	cg12720637	151335634	GABRA3	2	DLG3	CXCR3		81894431	80781401		0.231956	0.218239
ChrX	cg13012525	30322539	NR0B1	2	DLG3	FRMPD3		39337162	76438131		0.152909	0.174213
ChrX	cg13113748	39910499	BCOR	2	DLG3	FRMPD3		29721887	66822856		0.169409	0.31457
ChrX	cg19881386	30322539	NR0B1	2	DLG3	FRMPD3		39337286	76438255		0.148377	0.176572
ChrX	cg23106251	144899347	SLITRK2	2	DLG3	FRMPD3		75174852	38051708		0.235686	0.21819
ChrX	cg23282949	153213008	HCFC1	2	TMEM187	PDZD4		26067	115688		-0.215568	-0.113764
ChrX	cg02742918	153275957	IRAK1	1	TMEM187			35456			0.216328
ChrX	cg06775759	21673609	KLHL34	1	FRMPD3			85088684			0.181281
ChrX	cg09610569	144899347	SLITRK2	1	FRMPD3			38051110			0.235576
ChrX	cg10291990	30322539	NR0B1	1	FRMPD3			76438063			0.152755
ChrX	cg14951132	105066536	NRK	1	FRMPD3			1698640			0.184047
ChrX	cg15816181	82763269	POU3F4	1	FRMPD3			24002417			0.155821
ChrX	cg16108684	125297482	DCAF12L2	1	FRMPD3			18451553			0.219743
ChrX	cg17036062	25021813	ARX	1	FRMPD3			81731641			0.125335
ChrX	cg20312916	21673609	KLHL34	1	FRMPD3			85089073			0.191483
ChrX	cg22569587	9693453	GPR143	1	FRMPD3			97032134			0.183866
ChrX	cg22970017	140269931	LDOC1	1	LDOC1			0			-0.102382
ChrX	cg26157279	83313354	RPS6KA6	1	FRMPD3			23322492			0.138502
ChrX	cg00040455	30322539	NR0B1	1	FRMPD3			76439002			0.213613
ChrX	cg00261039	39910499	BCOR	1	FRMPD3			66759555			0.139506
ChrX	cg00850648	137713734	FGF13	1	FGF13			0			-0.408585
ChrX	cg01109660	19007425	ADGRG2	1	CXCR3			51827574			-0.243869
ChrX	cg02629737	137713734	FGF13	1	FGF13			0			0.0911181
ChrX	cg03274069	153167985	AVPR2	1	ZNF185			1029674			-0.145112
ChrX	cg03714991	100474933	DRP2	1	DRP2			0			-0.44794
ChrX	cg05040675	49028184	PLP2	1	PLP2			775			-0.128148
ChrX	cg05987154	3226609	MXRA5	1	DLG3			66399856			0.177306
ChrX	cg06180047	153126969	L1CAM	1	CXCR3			82309506			-0.145601
ChrX	cg07409400	118533258	SLC25A43	1	SLC25A43			609			-0.165818
ChrX	cg07911663	109245863	TMEM164	1	TMEM164			532			-0.429669
ChrX	cg08304428	71401526	PIN4	1	RGAG4			107515			-0.187822
ChrX	cg08723064	68725078	NALF2	1	CXCR3			2074727			-0.18586
ChrX	cg09368035	39910499	BCOR	1	FRMPD3			66822309			0.139765
ChrX	cg12204574	151121596	GABRE	1	FRMPD3			44294290			0.169767
ChrX	cg12737160	107386780	COL4A6	1	FRMPD3			833000			0.139199
ChrX	cg13049326	153059630	SSR4	1	XKRX			52876842			0.179135
ChrX	cg13328614	48770459	PIM2	1	PIM2			0			-0.154382
ChrX	cg14607533	149529836	MAMLD1	1	MAMLD1			0			-0.172765
ChrX	cg16084857	130192216	ARHGAP36	1	FRMPD3			23368093			0.189175
ChrX	cg16104634	30322539	NR0B1	1	FRMPD3			76438184			0.142943
ChrX	cg16337138	37026432	FAM47C	1	FRMPD3			69789603			0.127377
ChrX	cg16772022	153213008	HCFC1	1	TMEM187			26065			-0.231813
ChrX	cg18503052	49028184	PLP2	1	PLP2			232			-0.292327
ChrX	cg19570406	152683781	ZFP92	1	CXCR3			81846543			-0.162519
ChrX	cg20430101	47001615	NDUFB11	1	CXCR3			23832604			-0.171246
ChrX	cg20844690	152082986	ZNF185	1	CXCR3			81230770			-0.145788
ChrX	cg22971920	153195280	NAA10	1	CXCR3			82361220			-0.152473
ChrX	cg23208903	30322539	NR0B1	1	FRMPD3			76438191			0.141527
ChrX	cg23992130	118108713	LONRF3	1	CXCR3			47275432			-0.232042
ChrX	cg24995836	151335634	GABRA3	1	CXCR3			80781022			0.203317
ChrX	cg25270089	153067623	PDZD4	1	MAMLD1			3416648			-0.162288
ChrX	cg25456959	63444072	MTMR8	1	DLG3			6218665			-0.163475
ChrX	cg27064949	69397336	DGAT2L6	1	ZNF185			82685536			-0.170199

## Sheet: Association per aVMC
Table S8 The association between female-specific aVMCs and X-chromosome gene expression in females (n=1794)
Chromosome	CpG	Position	Nearest Gene	Number of associations	Associated genes	XCI status	Dist_CpG_Gene	Effect size
ChrX	cg14233872	110924346	ALG13	1	ALG13	Variably escape XCI	0	-0.134243
ChrX	cg17380767	112018105	AMOT	1	ALG13	Variably escape XCI	1081035	-0.0774442
ChrX	cg13524991	47077528	CDK16	1	CDK16	Escape XCI	0	-0.124613
